# Supplementary material for: Identifying Microbiome Dynamics in Pediatric IBD: More than a Family Matter
Source: Biomedicines. 2023 Jul 13;11(7):1979. doi: 10.3390/biomedicines11071979 (PMC10377534; doi:10.3390/biomedicines11071979)
Supplement: Supplementary file 1 [file biomedicines-11-01979-s001.zip › Supplementary File S1.xlsx]

## Sheet: deseq2_genera
	log2FC	lfcSE	Pvalues	FDR
Veillonella	6.2474	1.1855	1.3653e-07	8.3286e-06
Haemophilus	4.3244	0.95583	6.0611e-06	0.00018486
Granulicatella	4.1713	1.0058	3.3663e-05	0.00068447
Erysipelatoclostridium	2.8509	0.71467	6.632e-05	0.0010114
Shigella	3.0366	0.83592	0.0002805	0.0034222
Streptococcus	2.3095	0.72872	0.0015283	0.015538
Candidatus_Soleaferrea	-4.1974	1.441	0.0035819	0.031213
Pantoea	2.4256	0.91671	0.0081441	0.056702
Bacteroides	1.3561	0.51616	0.0086054	0.056702
Alcaligenes	1.9367	0.74459	0.0092954	0.056702
Lactobacillus	-1.6543	0.69567	0.01741	0.096545
Dorea	-1.1691	0.54167	0.030901	0.15708
Butyricimonas	1.9878	0.96146	0.038693	0.18156
Sutterella	3.1898	1.6181	0.048685	0.21213
Prevotella	-2.9452	1.6071	0.066868	0.27193
Blautia	0.75768	0.45155	0.093354	0.34382
Holdemania	-1.3221	0.79384	0.095819	0.34382
Eubacterium	-0.77564	0.4979	0.11927	0.4042
Pseudoflavonifractor	-1.128	0.75669	0.13604	0.43676
Lachnospira	-1.1962	0.82656	0.14784	0.4509
Oscillibacter	-0.62081	0.44873	0.16652	0.48369
Anaerobacterium	-2.155	1.6538	0.19256	0.51101
Anaerostipes	1.0266	0.78808	0.19268	0.51101
Anaerovorax	-1.1602	0.91058	0.20261	0.51497
Odoribacter	0.85057	0.68116	0.21177	0.51672
Holdemanella	-2.2842	1.9369	0.2383	0.54789
Ruminiclostridium	-0.54879	0.47325	0.24621	0.54789
Parasutterella	-0.91175	0.79508	0.25149	0.54789
Caloramator	-0.95158	0.8833	0.28135	0.58718
Subdoligranulum	-0.61236	0.57725	0.28878	0.58718
Turicibacter	1.0628	1.1519	0.35619	0.69467
Alistipes	-0.65137	0.71818	0.36442	0.69467
Intestinimonas	-0.60955	0.70909	0.38999	0.69971
Lactonifactor	-0.69495	0.85358	0.41556	0.69971
Faecalibacterium	-0.46895	0.57725	0.41657	0.69971
Intestinibacter	-0.75604	0.94578	0.42407	0.69971
Sporobacter	-0.63323	0.80954	0.4341	0.69971
Catenibacterium	-1.287	1.6518	0.43588	0.69971
Akkermansia	0.85027	1.1852	0.47313	0.74003
Bifidobacterium	-0.48372	0.72892	0.50694	0.7725
Ruminococcus	-0.37071	0.63547	0.55965	0.7725
Rhodocyclus	-0.86111	1.5309	0.57379	0.7725
Clostridium	-0.40704	0.73165	0.57799	0.7725
Parasporobacterium	-0.59637	1.0749	0.57901	0.7725
Lachnoclostridium	-0.30738	0.55424	0.57917	0.7725
Barnesiella	-0.47765	0.89672	0.59427	0.7725
Collinsella	-0.46922	0.88313	0.5952	0.7725
Tyzzerella	0.29083	0.60048	0.62815	0.78925
Flavonifractor	0.41561	0.87292	0.63399	0.78925
Dialister	-0.36105	0.81663	0.6584	0.79898
Oscillospira	-0.27642	0.66143	0.67601	0.79898
Gemmiger	0.27537	0.70525	0.6962	0.79898
Coprobacter	0.36627	0.95462	0.70121	0.79898
Fusicatenibacter	0.23854	0.64403	0.7111	0.79898
Coprococcus	-0.25717	0.71847	0.72039	0.79898
Bilophila	0.29546	0.9072	0.74466	0.81115
Lachnobacterium	0.23948	1.2063	0.84264	0.89685
Mitsuokella	-0.44208	2.3911	0.85332	0.89685
Phascolarctobacterium	-0.20157	1.3156	0.87823	0.89685
Roseburia	0.089126	0.60119	0.88215	0.89685
Parabacteroides	0.014675	0.57729	0.97972	0.97972

## Sheet: deseq2_species
	log2FC	lfcSE	Pvalues	FDR
parvula	5.7409	1.184	1.2437e-06	0.00010168
parasanguinis	3.5729	0.7464	1.6946e-06	0.00010168
parainfluenzae	4.2495	0.98358	1.5568e-05	0.00055681
paradiacens	3.9964	0.9334	1.856e-05	0.00055681
flavefaciens	-3.6741	0.88329	3.1884e-05	0.00076522
massiliensis	-3.3608	0.93429	0.00032173	0.0064346
sonnei	3.0466	0.86277	0.00041376	0.0070931
fragilis	2.3441	0.70367	0.00086452	0.012968
acidofaciens	2.3184	0.72847	0.00146	0.019466
caccae	3.0698	1.03	0.0028799	0.033998
xylanolyticum	-2.5497	0.86256	0.0031165	0.033998
sanguinis	2.0461	0.75855	0.0069875	0.064955
ramosum	4.1556	1.5419	0.0070368	0.064955
saccharogumia	-1.8886	0.72623	0.0093065	0.075887
stercoris	-2.7032	1.0421	0.0094859	0.075887
hallii	-2.3131	0.91293	0.011287	0.084653
rogosae	-1.7304	0.70184	0.013682	0.096577
agglomerans	2.1459	0.8989	0.016976	0.11228
thetaiotaomicron	1.6853	0.71507	0.018432	0.11228
bolteae	2.0012	0.85114	0.018713	0.11228
faecalis	1.6439	0.72869	0.024075	0.13757
salyersiae	1.8643	0.83814	0.026127	0.14251
virosa	1.8776	0.91655	0.040509	0.20418
indistinctus	-2.1658	1.0643	0.041857	0.20418
xylanisolvens	1.293	0.64448	0.044834	0.20418
wadsworthensis	2.9752	1.4868	0.045384	0.20418
siraeum	-1.9531	0.98622	0.047665	0.20418
luti	-1.4481	0.73714	0.049482	0.20418
rectale	-1.1265	0.57642	0.050669	0.20418
ruminantium	-0.90337	0.463	0.051045	0.20418
filiformis	-1.5124	0.80184	0.059265	0.21709
copri	-2.8277	1.5055	0.060342	0.21709
disporicum	-1.6744	0.89758	0.062108	0.21709
hominis	-1.5	0.80567	0.062631	0.21709
formicigenerans	-1.1626	0.62661	0.063544	0.21709
faecis	-0.91229	0.49463	0.065126	0.21709
pectinoschiza	-1.4308	0.81611	0.079577	0.25381
symbiosum	-1.5058	0.86116	0.080372	0.25381
eligens	-1.1684	0.67625	0.084028	0.25855
uniformis	1.1152	0.66452	0.093296	0.27989
merdae	1.6809	1.0336	0.10389	0.30407
adolescentis	-1.718	1.0719	0.109	0.31142
capillosus	-1.2339	0.79195	0.11921	0.32936
oceanicum	-1.8436	1.1921	0.12198	0.32936
clarus	1.9087	1.2392	0.12351	0.32936
wexlerae	-0.93906	0.61673	0.12785	0.33351
longicatena	-0.95488	0.6497	0.14164	0.36163
succinatiphilus	-2.5926	1.8356	0.15784	0.39461
catus	-0.9761	0.71113	0.16988	0.41602
excrementihominis	-1.0801	0.81982	0.18767	0.45042
termitidis	-0.95937	0.7439	0.19717	0.45676
bartlettii	1.2647	0.98379	0.1986	0.45676
odorimutans	-1.1592	0.90802	0.20174	0.45676
variabile	-0.69628	0.55794	0.21205	0.47122
acidifaciens	0.68501	0.5549	0.21702	0.4735
desmolans	-0.68685	0.56668	0.22549	0.4807
xylanolyticus	-0.8281	0.68741	0.22833	0.4807
gnavus	0.91542	0.7734	0.23656	0.48943
thermocellum	-0.78599	0.68234	0.24936	0.49807
fervidus	-0.97742	0.85347	0.25212	0.49807
intestinalis	-0.82062	0.71818	0.25319	0.49807
splanchnicus	0.77364	0.68325	0.25751	0.49841
catenulatum	1.1666	1.0439	0.26379	0.50058
chartisolvens	-2.0814	1.8751	0.26698	0.50058
biforme	-2.119	1.9494	0.27703	0.50782
finegoldii	0.72741	0.67235	0.2793	0.50782
prausnitzii	-0.57589	0.55587	0.3002	0.52116
butyriciproducens	-0.71857	0.69888	0.30387	0.52116
hathewayi	-0.60142	0.5857	0.30449	0.52116
coprostanoligenes	-0.89063	0.87014	0.30605	0.52116
distasonis	-0.65518	0.64316	0.30836	0.52116
coprocola	-1.2136	1.233	0.32498	0.54163
cellulosilyticus	-1.1007	1.1666	0.34543	0.56783
inulinivorans	-0.68235	0.73384	0.35246	0.57155
longoviformis	-0.75128	0.82481	0.36237	0.57979
hadrus	0.66702	0.74171	0.36849	0.58183
saccharolyticum	-0.46005	0.51806	0.37453	0.58368
mitsuokai	-1.4529	1.6798	0.38708	0.5955
tenuis	-1.3256	1.5489	0.39207	0.59555
ruminococcus_torques	0.87473	1.0465	0.40324	0.60417
neopropionicum	0.54235	0.65521	0.40781	0.60417
methylpentosum	-0.54358	0.66388	0.4129	0.60425
vulgatus	0.48107	0.60196	0.42418	0.6063
shahii	-0.68366	0.85588	0.42441	0.6063
ovatus	0.61923	0.7888	0.43243	0.61049
lactaris	-0.71775	0.93037	0.44043	0.61455
aerofaciens	-0.63295	0.84626	0.4545	0.62689
intestinihominis	-0.60036	0.91228	0.51048	0.69611
guilliermondii	-0.43603	0.6874	0.52587	0.70903
paucivorans	-0.64599	1.0364	0.53307	0.71076
salivarius	0.39739	0.67167	0.55409	0.72949
longum	0.52507	0.89923	0.55928	0.72949
ramulus	0.43038	0.82357	0.60127	0.77583
ventriosum	-0.47895	0.95459	0.61586	0.78013
fimetarium	0.34116	0.68884	0.62041	0.78013
putredinis	-0.41705	0.85104	0.6241	0.78013
dorei	-0.35689	0.76591	0.64124	0.79329
champanellensis	0.41799	1.0051	0.67749	0.82909
obeum	-0.23549	0.57857	0.684	0.82909
bromii	-0.31549	0.79463	0.69135	0.82961
eubacterium_eligens	0.29921	0.92125	0.74534	0.88555
muciniphila	0.30169	1.0615	0.77626	0.90486
multacida	-0.74403	2.623	0.77667	0.90486
fastidiosus	0.22556	0.92905	0.80817	0.91926
eutactus	-0.2041	0.87527	0.81562	0.91926
cellobioparum	0.23258	1.0335	0.82194	0.91926
lactatifermentans	0.14524	0.661	0.82608	0.91926
orbiscindens	-0.19457	0.89199	0.82733	0.91926
comes	-0.10906	0.7351	0.88206	0.97108
formicilis	0.09567	0.70983	0.89279	0.97395
saccharivorans	0.067737	0.65327	0.91742	0.98525
goldsteinii	0.13456	1.3568	0.921	0.98525
invisus	-0.082039	0.99321	0.93417	0.98525
faecium	-0.097821	1.3233	0.94107	0.98525
wadsworthia	0.048267	0.94698	0.95935	0.98525
bovis	-0.060694	1.2122	0.96007	0.98525
marseilloanorexicus	0.045012	0.91164	0.96062	0.98525
torques	0.029916	0.91162	0.97382	0.98925
callidus	-0.025046	1.0518	0.981	0.98925
leptum	0.0057378	0.81129	0.99436	0.99436
