# Supplementary material for: Identifying Microbiome Dynamics in Pediatric IBD: More than a Family Matter
Source: Biomedicines. 2023 Jul 13;11(7):1979. doi: 10.3390/biomedicines11071979 (PMC10377534; doi:10.3390/biomedicines11071979)
Supplement: Supplementary file 1 [file biomedicines-11-01979-s001.zip › Supplementary File S2.xlsx]

## Sheet: Differential Abundance
Differential abundance per family of Patients vs Healthy Relatives (Genus)																			Differential abundance per family of Patients vs Healthy Relatives (Species)
Family1		Family2		Family 3		Family4		Family5		Family6		Family7		Family8		Family9			Family1		Family2		Family 3		Family4		Family5		Family6		Family7		Family8		Family9
Genus	log2FC	Genus	log2FC	Genus	log2FC	Genus	log2FC	Genus	log2FC	Genus	log2FC	Genus	log2FC	Genus	log2FC	Genus	log2FC		Species	log2FC	Species	log2FC	Species	log2FC	Species	log2FC	Species	log2FC	Species	log2FC	Species	log2FC	Species	log2FC	Species	log2FC
Coprobacter	8.0259	Sutterella	12.687	Acidaminococcus	10.216	Shigella	11.752	Morganella	17.629	Veillonella	11.131	Azoarcus	12.819	Papillibacter	9.5868	Comamonas	9.3994		eggerthii	9.7835	wadsworthensis	12.999	intestini	10.125	pneumosintes	13.571	morganii	17.726	dentocariosa	14.005	tolulyticus	12.977	luti	-6.7715	kerstersii	9.3087
Eggerthella	6.0004	Victivallis	5.5295	Gardnerella	6.4614	Sutterella	11.06	Coprobacillus	14.321	Haemophilus	10.822	Peptoclostridium	10.455	Sphingomonas	9.5772	Parvimonas	8.2323		fastidiosus	8.0542	viscericola	9.6497	clarus	6.6712	sonnei	11.45	cateniformis	14.418	dispar	10.844	parahaemolyticus	11.591	aphylla_witchesphytoplasma	-6.6505	micra	8.1415
Dielma	4.181	Lachnoclostridium	3.7841	Pantoea	3.1132	Megasphaera	10.045	Pantoea	11.394	Intestinibacter	9.9989	Haemophilus	10.053	Acidaminococcus	9.5082	Shigella	8.2198		hylemonae	6.8063	xylanolyticum	9.4323	catenulatum	6.5056	wadsworthensis	10.743	putida	14.346	parainfluenzae	10.613	difficile	10.602	biforme	-5.5695	flexneri	8.1183
Alcaligenes	3.9908	Parasutterella	3.6305	Collinsella	2.6857	Porphyromonas	9.9385	Pseudomonas	11.036	Peptococcus	8.2985	Aggregatibacter	8.996	Bacillus	9.1685	Porphyromonas	7.6088		lenta	6.0286	cellobioparum	9.0496	vaginalis	6.3699	fragilis	10.716	agglomerans	11.751	bartlettii	9.7899	parainfluenzae	9.6685	agile	-5.5169	sonnei	8.102
Gemmiger	3.641	Butyricimonas	2.6499	Roseburia	2.6208	Rothia	9.9385	Actinomyces	10.118	Anaerotruncus	6.5002	Fusobacterium	8.1581	Porphyromonas	7.9333	Fusobacterium	7.5123		indolis	5.6807	oxidoreducens	6.4944	faecis	3.4733	micronuciformis	9.7595	lingnae	10.215	parvula	8.5413	pneumosintes	8.5139	jejuense	-5.467	endodontalis	7.5181
Erysipelatoclostridium	3.2727	Oscillospira	2.5139	Gemmiger	2.3804	Gemella	9.6974	Veillonella	9.1445	Shigella	5.7429	Eikenella	6.438	Parvimonas	5.6345	Akkermansia	6.9605		merdae	4.7557	siraeum	6.2412	longum	3.0845	catoniae	9.6526	parasanguinis	9.9245	niger	8.0895	periodonticum	8.3091	xylanophilum	-5.467	caccae	7.4762
Bilophila	2.8028	Bifidobacterium	2.2492	Barnesiella	2.223	Veillonella	8.9384	Abiotrophia	7.118	Pseudoflavonifractor	4.1425	Gemella	5.59	Filifactor	5.5182	Gemella	6.9229		symbiosum	4.7304	virosa	6.023	agglomerans	2.948	mucilaginosa	9.6526	parvula	9.297	sanguinis	7.8968	segnis	8.1813	succinatiphilus	-5.3968	nucleatum	7.2957
Butyricimonas	2.5432	Lactonifactor	2.1883	Blautia	1.9865	Actinomyces	8.823	Streptococcus	5.6412	Anaerostipes	3.9184	Veillonella	5.4669	Gracilibacter	5.4437	Coprobacter	5.7093		bolteae	4.6694	vadensis	5.8423	aerofaciens	2.6152	flexneri	9.6342	zeae	8.2405	dorei	7.369	aphrophilus	8.1269	adolescentis	-5.3701	muciniphila	6.8568
Anaerostipes	2.3978	Coprococcus	2.1639	Bilophila	1.8687	Haemophilus	8.052	Erysipelatoclostridium	5.2175	Pantoea	3.2831	Shigella	5.3475	Faecalicoccus	5.3482	Granulicatella	5.2066		bacterium	4.2826	eubacterium_siraeum	5.6199	formicigenerans	2.6022	morbillorum	9.4116	ramosum	7.6687	hylemonae	6.7134	flexneri	8.1269	viride	-5.3357	morbillorum	6.8322
Holdemania	2.3225	Fusicatenibacter	1.51	Bifidobacterium	1.8574	Streptococcus	8.0199	Granulicatella	3.6105	Candidatus_Soleaferrea	3.2586	Granulicatella	3.8756	Lachnobacterium	5.0626	Barnesiella	4.7596		faecalis	4.0831	guaymasensis	5.6199	nordii	2.5862	dispar	8.6526	defectiva	7.2736	colihominis	6.2156	perfringens	8.0988	rogosae	-4.8971	periodonticum	6.4785
Odoribacter	2.0593	Ruminiclostridium	1.3954	Tyzzerella	1.8552	Granulicatella	6.5991	Lactobacillus	2.4321	Faecalicoccus	3.2457	Erysipelatoclostridium	3.009	Fusobacterium	4.0503	Aggregatibacter	4.7438		lavalense	3.7503	callidus	4.777	xylanisolvens	2.5847	lingnae	8.5371	paradiacens	3.981	sonnei	5.5345	merdae	7.8585	lactatifermentans	-4.6894	stercoris	6.009
Flavonifractor	1.9707	Caloramator	1.2517	Rhodocyclus	1.7779	Pantoea	5.7482	Alcaligenes	2.1527	Erysipelatoclostridium	3.2178	Clostridium	1.713	Victivallis	3.7517	Butyricimonas	4.0173		hadrus	3.5797	excrementihominis	4.1614	caccae	2.3459	parasanguinis	8.3717	trivialis	3.0109	catenulatum	5.1876	nucleatum	7.3226	desulfuricans	-4.6433	lactatifermentans	5.7327
Lachnoclostridium	1.8215	Turicibacter	1.2062	Veillonella	1.7225	Bacteroides	3.4527	Lactococcus	1.6344	Bacteroides	2.9167	Parabacteroides	1.2137	Solobacterium	3.7188	Bacteroides	4.0109		formicilis	3.5477	coprocola	4.1126	formicilis	2.3333	gordonii	8.2741	faecalis	2.3382	aldenense	4.5343	paraputrificum	6.8858	faecium	-4.6259	fastidiosus	5.6363
Phascolarctobacterium	1.8069	Lachnospira	0.87432	Butyricimonas	1.6863	Dialister	3.2557	Butyricimonas	1.1272	Lachnoclostridium	2.5279	Streptococcus	0.73356	Clostridium	2.8938	Solobacterium	3.9427		saccharogumia	3.3782	shahii	3.7518	lactatifermentans	2.2294	sanguinis	7.9716	straminisolvens	1.6934	capillosus	3.9393	corrodens	6.5963	kerstersii	-4.4022	nordii	5.1718
Tyzzerella	1.4648	Faecalibacterium	0.86327	Sutterella	1.4548	Eisenbergiella	2.071	Ammoniphilus	1.0268	Streptococcus	2.4005	Pantoea	0.42621	Christensenella	2.8727	Pseudoflavonifractor	3.753		ovatus	3.2317	eubacterium_eligens	3.6618	fimetarium	2.1966	parainfluenzae	7.7405	marseilloanorexicus	1.5945	hadrus	3.7091	parvula	6.4603	magna	-4.4022	paradiacens	5.1159
Pseudoflavonifractor	1.1868	Tyzzerella	0.85388	Flavonifractor	1.3329	Holdemania	1.3461	Subdoligranulum	0.56489	Ruminococcus	2.1198	Bacteroides	0.016407	Aggregatibacter	2.656	Tyzzerella	3.4404		obeum	3.0009	adolescentis	3.2653	intestinihominis	2.1538	paradiacens	6.2934	lactatifermentans	1.591	bolteae	3.618	innocuum	6.4247	excrementihominis	-4.1743	dorei	5.0441
Blautia	1.1796	Anaerostipes	0.43734	Dorea	1.0864	Anaerotruncus	0.98621	Candidatus_Soleaferrea	0.52825	Bifidobacterium	2.0212	Blautia	-0.36046	Vallitalea	2.6292	Odoribacter	2.9804		neopropionicum	2.9556	eutactus	3.0034	parasanguinis	1.9028	agglomerans	5.5884	lactis	1.5709	fragilis	3.4197	morbillorum	5.7483	eutactus	-4.0734	fragilis	4.9682
Eisenbergiella	0.88199	Eubacterium	0.42944	Lachnospira	1.0861	Papillibacter	0.64861	Holdemania	0.47607	Flavonifractor	1.7804	Dialister	-0.72489	Anaerotruncus	2.5291	Haemophilus	2.9204		wadsworthia	2.8188	xylanolyticus	2.9751	thermocellum	1.8738	salivarius	5.3261	ramulus	1.3999	acidifaciens	3.2957	sonnei	5.3233	chartatabidum	-3.9747	oxidoreducens	4.913
Barnesiella	0.84952	Bacteroides	0.39128	Haemophilus	1.0816	Bilophila	0.60903	Flavonifractor	0.4414	Senegalimassilia	1.7583	Bilophila	-0.83589	Lutispora	2.4714	Sutterella	2.9061		virosa	2.5486	guilliermondii	2.9336	wadsworthia	1.7879	acidifaciens	3.2461	virosa	1.087	bromii	3.269	sanguinis	4.5227	sanguinis	-3.9558	aminovalericum	4.7844
Parasutterella	0.61575	Barnesiella	0.25432	Faecalibacterium	1.0773	Odoribacter	0.56787	Desulfomicrobium	0.37265	Candidatus_Stoquefichus	1.5537	Alcaligenes	-0.84165	Desulfovibrio	2.1293	Parabacteroides	2.7377		caccae	2.3128	coprostanoligenes	2.857	tenuis	1.7612	salyersiae	3.0775	xylanisolvens	0.9889	uniformis	3.2286	ramosum	4.404	perfringens	-3.9102	xylanisolvens	4.7143
Fusicatenibacter	0.56227	Parasporobacterium	0.2299	Shigella	1.0734	Flavonifractor	0.46743	Anaerostipes	0.32805	Eggerthella	1.3229	Bifidobacterium	-2.1531	Candidatus_Soleaferrea	1.7745	Victivallis	2.6966		marseilloanorexicus	2.1342	longoviformis	2.7212	parvirubra	1.7466	thetaiotaomicron	2.6909	putredinis	0.94321	ramosum	3.1182	paradiacens	4.161	periodonticum	-3.9102	segnis	4.6507
Bacteroides	0.49273	Lactobacillus	0.22948	Fusicatenibacter	1.0611	Subdoligranulum	0.23113	Desulfovibrio	0.24895	Dorea	0.98872	Lachnoclostridium	-2.9308	Odoribacter	1.7191	Veillonella	2.5347		splanchnicus	2.1197	xylanisolvens	2.7102	champanellensis	1.704	acidofaciens	2.4982	oxalaticus	0.91797	agglomerans	3.0779	gordonii	3.2299	stercoris	-3.8746	intestinihominis	4.6487
Subdoligranulum	0.22523	Erysipelatoclostridium	0.14499	Dialister	0.94336	Tyzzerella	0.080571	Anaerosporobacter	0.20214	Roseburia	0.66997	Lachnospira	-3.6404	Butyricimonas	1.1775	Alistipes	2.2845		lactatifermentans	2.1154	acidifaciens	2.306	parvula	1.6303	finegoldii	2.3287	shahii	0.86753	bacterium	3.0392	acidofaciens	2.8874	ramosum	-3.87	neopropionicum	4.5593
Parabacteroides	0.069379	Oscillibacter	0.10536	Streptococcus	0.73077	Vallitalea	-0.0063575	Lachnobacterium	0.15113	Alcaligenes	0.64703	Lutispora	-3.7869	Ruminococcus	1.106	Alcaligenes	2.2567		acidofaciens	2.097	symbiosum	2.3023	leptum	1.6127	tayi	1.6919	aldenense	0.63519	caccae	2.9832	thetaiotaomicron	2.8559	photuris	-3.8363	indistinctus	4.3085
Alistipes	-0.41808	Anaerovorax	0.042959	Bacteroides	0.66384	Anaerostipes	-0.049599	Barnesiella	0.12026	Morganella	0.09634	Christensenella	-3.8396	Dialister	1.0736	Bilophila	2.0923		orbiscindens	2.0893	lactatifermentans	2.082	virosa	1.5977	ovatus	1.6429	stercoris	0.62026	innocuum	2.9399	xylanisolvens	2.486	peoriensis	-3.7552	leptum	3.9755
Oscillibacter	-0.60488	Sporobacter	-0.072419	Turicibacter	0.46887	Eubacterium	-0.13201	Azoarcus	0.028346	Desulfomicrobium	-0.13972	Lactococcus	-4.1539	Coprococcus	1.0517	Allisonella	1.8515		methylpentosum	1.9201	eligens	1.8431	wexlerae	1.5685	goldsteinii	1.6354	aminobutyricum	0.60164	symbiosum	2.8751	parasanguinis	2.0984	symbiosum	-3.6914	virosa	3.9194
Streptococcus	-0.67313	Odoribacter	-0.1644	Pseudoflavonifractor	0.40731	Coprobacillus	-0.13509	Intestinibacter	-0.023114	Lutispora	-0.17097	Eggerthella	-4.2439	Sporobacter	0.97081	Subdoligranulum	0.94288		faecium	1.872	saccharivorans	1.7692	invisus	1.4294	invisus	1.4673	intestinihominis	0.53547	longum	2.8031	salyersiae	2.0552	goldsteinii	-3.5664	moorei	3.8427
Ruminiclostridium	-0.69496	Roseburia	-0.28981	Parasporobacterium	0.35345	Gemmiger	-0.18006	Oscillibacter	-0.12201	Oscillospira	-0.18919	Prevotella	-4.4537	Caloramator	0.92863	Ammoniphilus	0.7576		saccharolyticum	1.7218	sanguinis	1.6863	vulgatus	1.3934	colihominis	0.68006	variabile	0.52128	fimetarium	2.5387	ovatus	1.7742	trivialis	-3.5126	finegoldii	3.766
Bifidobacterium	-0.82878	Intestinimonas	-0.29238	Oscillibacter	0.30269	Lactonifactor	-0.3483	Mitsuokella	-0.15658	Prevotella	-0.27862	Tissierella	-4.5416	Erysipelatoclostridium	0.79975	Turicibacter	0.55081		gnavus	1.7029	fervidus	1.5773	eligens	1.3932	sphenoides	0.56711	orbiscindens	0.49723	salyersiae	2.4285	vulgatus	1.3821	longoviformis	-3.4208	capillosus	3.6583
Intestinimonas	-0.83012	Alistipes	-0.37556	Anaerostipes	0.25589	Clostridium	-0.3776	Faecalicoccus	-0.16568	Collinsella	-0.30966	Lactonifactor	-4.6245	Kopriimonas	0.7821	Streptococcus	0.48851		hathewayi	1.6155	intestinalis	1.4691	acidifaciens	1.3652	cinnamivorans	0.46671	filiformis	0.49415	lavalense	2.427	gnavus	1.0491	mobilis	-3.4142	vulgatus	3.6476
Dorea	-1.0427	Collinsella	-0.54496	Hespellia	0.098668	Parasutterella	-0.4842	Catenibacterium	-0.1899	Papillibacter	-0.41477	Anaerosporobacter	-4.6608	Dorea	0.77489	Anaerovorax	0.41771		aminobutyricum	1.4922	hathewayi	1.4332	saccharolyticum	1.335	xylanophilum	0.33133	clarus	0.47799	intestinalis	2.1564	acidifaciens	0.66477	morganii	-3.4142	bolteae	3.543
Collinsella	-1.2838	Candidatus_Soleaferrea	-0.63885	Eubacterium	0.043384	Blautia	-0.59629	Alistipes	-0.2155	Oscillibacter	-0.56936	Victivallis	-4.777	Parabacteroides	0.76628	Gemmiger	0.36583		capillosus	1.3128	vulgatus	1.3309	catus	1.2819	ventriosum	0.33078	symbiosum	0.44663	scindens	2.0874	agglomerans	0.33039	callidus	-3.3933	uniformis	3.5141
Faecalibacterium	-1.3334	Dialister	-0.79716	Anaerovorax	0.027075	Lachnospira	-0.67763	Coprobacter	-0.23071	Blautia	-0.60225	Intestinibacter	-4.9499	Coprobacter	0.57976	Parasutterella	0.20848		stercoris	1.1349	prausnitzii	1.2651	orbiscindens	1.2592	splanchnicus	0.28334	massiliensis	0.40804	xylanisolvens	2.0744	uniformis	0.12389	tenuis	-3.3804	stercoricanis	3.4362
Lachnospira	-1.3939	Blautia	-0.84223	Ruminococcus	-0.039967	Lactobacillus	-0.71703	Gracilibacter	-0.31831	Robinsoniella	-0.68097	Anaerotruncus	-5.1907	Parasporobacterium	0.57915	Oscillibacter	0.14716		torques	1.1199	hominis	1.2121	hathewayi	1.2029	wadsworthia	0.27191	xylanophilum	0.36534	acidofaciens	2.0071	lavalense	-0.097564	tolulyticus	-3.2836	distasonis	3.1787
Caloramator	-1.3959	Parabacteroides	-0.88383	Lachnoclostridium	-0.10923	Caloramator	-0.76999	Ruminiclostridium	-0.34982	Ammoniphilus	-0.75135	Eisenbergiella	-5.6088	Bifidobacterium	0.55572	Caloramator	0.0043581		tayi	1.0053	fragilis	1.2019	parainfluenzae	1.0586	oceanicum	0.25326	islandicum	0.34851	fissicatena	1.5914	catenulatum	-0.1657	shahii	-3.1943	ruminococcus_torques	3.1598
Candidatus_Soleaferrea	-1.4488	Vallitalea	-0.95486	Lactobacillus	-0.15909	Oscillospira	-0.7935	Parasutterella	-0.38045	Mitsuokella	-0.84955	Vallitalea	-5.6088	Oscillospira	0.37117	Roseburia	-0.032978		goldsteinii	0.97893	pectinoschiza	0.97294	pectinoschiza	1.0407	indistinctus	0.25008	norvegicum	0.26273	torques	1.5847	finegoldii	-0.28905	dorei	-3.1798	thetaiotaomicron	3.0573
Turicibacter	-1.5239	Clostridium	-1.0079	Anaerococcus	-0.16147	Coprobacter	-0.88958	Clostridium	-0.38591	Coprococcus	-1.0031	Holdemania	-5.8575	Alistipes	0.34434	Blautia	-0.035487		dorei	0.90516	fimetarium	0.88947	saccharivorans	1.0293	orbiscindens	0.10694	thermocellum	0.18115	orbiscindens	1.5811	faecalis	-0.7231	odorimutans	-2.9942	splanchnicus	2.8942
Clostridium	-1.6688	Dorea	-1.0537	Subdoligranulum	-0.20335	Coprococcus	-0.89419	Bacteroides	-0.40824	Subdoligranulum	-1.0862	Pseudoflavonifractor	-5.9685	Listeria	0.23212	Lachnoclostridium	-0.054302		sanguinis	0.85948	saccharolyticum	0.86896	sonnei	1.0112	neopropionicum	0.054663	neopropionicum	0.14765	anaerobia	1.5457	wadsworthia	-0.83846	hallii	-2.9835	parainfluenzae	2.8196
Vallitalea	-1.7042	Faecalicoccus	-1.4095	Intestinibacter	-0.26365	Ruminococcus	-0.92145	Faecalitalea	-0.57659	Holdemania	-1.2898	Anaerovorax	-6.0485	Intestinimonas	0.21329	Intestinimonas	-0.093469		intestinihominis	0.75985	ventriosum	0.86891	hydrogenalis	1.0062	xylanisolvens	0.04986	desulfuricans	0.12981	finegoldii	1.3952	scindens	-0.92561	velocicrescens	-2.9801	vadensis	2.6096
Lactobacillus	-1.7268	Ruminococcus	-1.5849	Parabacteroides	-0.33038	Butyricimonas	-0.99036	Oscillospira	-0.66164	Natranaerobius	-1.2941	Parasporobacterium	-6.0912	Bilophila	0.20907	Dorea	-0.13792		excrementihominis	0.71102	paucivorans	0.76659	prausnitzii	1.0049	leptum	0.023618	mobilis	0.12895	massiliensis	1.3315	bolteae	-1.7758	parahaemolyticus	-2.9555	dispar	2.5846
Shigella	-1.7607	Subdoligranulum	-1.9068	Erysipelatoclostridium	-0.43426	Fusicatenibacter	-1.1461	Blautia	-0.68012	Anaerobacterium	-1.3815	Sutterella	-6.347	Akkermansia	0.14686	Ruminiclostridium	-0.14543		wexlerae	0.70172	rogosae	0.59867	fragilis	0.93942	lactatifermentans	-0.021489	bovis	0.11434	lenta	1.1183	stercoris	-2.206	norvegicum	-2.7535	producta	2.1836
Oscillospira	-1.8387	Streptococcus	-1.9655	Parasutterella	-0.69736	Parabacteroides	-1.1465	Eubacterium	-0.72914	Sphingobacterium	-1.4036	Intestinimonas	-6.7688	Denitrobacterium	0.13766	Intestinibacter	-0.24908		saccharivorans	0.60778	massiliensis	0.57683	cellulosilyticus	0.92915	obeum	-0.054329	ovatus	0.034969	gnavus	0.70756	salivarius	-2.8426	eligens	-2.7281	faecalis	2.1663
Anaerobacterium	-2.0212	Gemmiger	-2.8715	Coprococcus	-0.71052	Oscillibacter	-1.2637	Sporobacter	-0.73215	Akkermansia	-1.4579	Caloramator	-6.801	Flavonifractor	-0.072963	Parasporobacterium	-0.28415		filiformis	0.42616	odorimutans	0.55149	johnsonii	0.84518	variabile	-0.1093	siraeum	0.014718	hominis	0.55582	uberis	-2.9673	agglomerans	-2.7046	parvula	2.1491
Paraprevotella	-2.0734	Tissierella	-3.6568	Finegoldia	-0.84471	Lutispora	-1.2667	Vallitalea	-0.74626	Porphyromonas	-1.4603	Hespellia	-7.1411	Blautia	-0.096504	Faecalibacterium	-0.29706		uniformis	0.27011	hadrus	0.54518	torques	0.73962	wexlerae	-0.14946	acidofaciens	0.0062374	faecalis	0.44479	pectinoschiza	-3.2513	sphenoides	-2.6484	merdae	2.1203
Spiroplasma	-2.0908	Desulfomicrobium	-4.159	Lactonifactor	-0.9512	Collinsella	-1.2704	Dialister	-0.75197	Parasutterella	-1.5218	Coprococcus	-7.3707	Eubacterium	-0.10565	Spiroplasma	-0.31722		variabile	0.26444	methylpentosum	0.50783	longicatena	0.63352	guaymasensis	-0.20538	bartlettii	-0.01674	thetaiotaomicron	0.3515	dorei	-3.2593	xylanolyticus	-2.6354	wadsworthia	2.0116
Sutterella	-2.1162	Denitrobacterium	-4.3229	Intestinimonas	-1.2509	Faecalibacterium	-1.3174	Bifidobacterium	-0.7851	Faecalibacterium	-1.5407	Oscillospira	-7.6324	Bacteroides	-0.14339	Sporobacter	-0.66954		xylanisolvens	0.173	cellulovorans	0.40466	eubacterium_eligens	0.56726	coprostanoligenes	-0.23242	spiroforme	-0.04569	copri	0.062781	lactis	-3.5027	metallolevans	-2.6131	putredinis	1.9485
Eubacterium	-2.1369	Anaerobacterium	-4.3371	Ruminiclostridium	-1.4086	Candidatus_Soleaferrea	-1.4026	Thermoleophilum	-0.8075	Victivallis	-1.5413	Gemmiger	-7.7412	Roseburia	-0.22013	Ruminococcus	-0.72324		putredinis	0.085912	rectale	0.40017	luti	0.54215	dorei	-0.26817	tolulyticus	-0.06856	timonensis	0.040997	caccae	-3.5715	xylanolyticum	-2.5619	histaminiformans	1.7596
Coprococcus	-2.4318	Haemophilus	-4.7858	Coprobacter	-1.7088	Elusimicrobium	-1.4584	Haemophilus	-0.85176	Intestinimonas	-1.6138	Faecalitalea	-7.7412	Barnesiella	-0.25271	Anaerobacterium	-0.77932		massiliensis	-0.0068117	thetaiotaomicron	0.3142	acidofaciens	0.54049	rectale	-0.32559	producta	-0.093176	salivarius	0.019767	invisus	-3.5918	saccharogumia	-2.5349	sanguinis	1.7314
Anaerosporobacter	-2.4399	Trigonala	-4.7948	Phascolarctobacterium	-1.7565	Anaerovorax	-1.5479	Roseburia	-0.88025	Eubacterium	-1.6523	Anaerostipes	-7.7503	Ruminiclostridium	-0.36786	Oscillospira	-0.84181		thetaiotaomicron	-0.029919	saccharogumia	0.26851	comes	0.44776	hadrus	-0.40111	callidus	-0.099027	shahii	-0.05767	corporis	-3.7093	formicigenerans	-2.531	wadsworthensis	1.6621
Holdemanella	-2.4725	Anaerosporobacter	-5.1568	Clostridium	-1.8054	Sporobacter	-1.5958	Fusicatenibacter	-0.88774	Bulleidia	-1.6715	Eubacterium	-7.7773	Fusicatenibacter	-0.48003	Clostridium	-0.86426		shahii	-0.047688	ruminantium	0.23321	ventriosum	0.42427	cateniformis	-0.48673	vulgatus	-0.18456	luti	-0.093754	minuta	-3.7217	hathewayi	-2.4986	chartatabidum	1.4597
Anaerotruncus	-2.4819	Flavonifractor	-5.1591	Alistipes	-2.3742	Ruminiclostridium	-1.6513	Megasphaera	-0.94191	Phascolarctobacterium	-1.7298	Odoribacter	-7.8341	Shigella	-0.51043	Holdemanella	-0.92499		leptum	-0.19382	obeum	0.078172	bromii	0.42063	catenulatum	-0.50526	bolteae	-0.19165	morganii	-0.10704	disporicum	-3.7632	lavalense	-2.3377	catus	1.3414
Hespellia	-2.4828	Intestinibacter	-5.6894	Lutispora	-2.7134	Roseburia	-1.7111	Gemmiger	-0.94386	Parasporobacterium	-1.8148	Roseburia	-8.0495	Vampirovibrio	-0.54734	Pantoea	-0.9704		desmolans	-0.20765	splanchnicus	0.050005	goldsteinii	0.41908	thermocellum	-0.52438	xylanolyticus	-0.19626	mesophilum	-0.13871	thermophila	-3.812	saccharolyticum	-2.2901	xylanolyticus	1.1691
Roseburia	-2.5919	Bulleidia	-5.7414	Gallicola	-2.7147	Dorea	-1.8051	Coprococcus	-0.98705	Lactobacillus	-1.8465	Parasutterella	-8.2514	Holdemania	-0.67135	Catenibacterium	-1.0555		distasonis	-0.22746	thermocellum	0.045206	sanguinis	0.36679	formicilis	-0.54695	fastidiosus	-0.19917	longicatena	-0.20217	praeacuta	-3.8677	cellulovorans	-2.1426	acidofaciens	1.0581
Ruminococcus	-2.6644	Peptococcus	-5.983	Papillibacter	-2.8905	Alistipes	-1.8256	Faecalibacterium	-1.0362	Sporobacter	-1.8982	Faecalibacterium	-8.2703	Faecalibacterium	-0.75644	Trigonala	-1.2095		johnsonii	-0.35784	aerofaciens	-0.0019612	capillosus	0.33834	flavefaciens	-0.60609	uniformis	-0.20978	ramulus	-0.34575	longoviformis	-3.8784	intestinalis	-2.1264	salyersiae	1.0132
Pantoea	-2.8658	Allisonella	-6.0739	Ammoniphilus	-3.1796	Bifidobacterium	-1.8456	Akkermansia	-1.0515	Vallitalea	-1.9211	Anaeroglobus	-8.4475	Anaerostipes	-0.83805	Candidatus_Soleaferrea	-1.226		thermocellum	-0.41235	termitidis	-0.0024829	paucivorans	0.33401	fervidus	-0.60935	fimetarium	-0.21617	norvegicum	-0.3514	hominis	-4.0297	capillosus	-2.1149	coprocola	0.94682
Peptococcus	-2.9775	Pseudoflavonifractor	-6.2581	Oscillospira	-3.2252	Intestinimonas	-1.8969	Anaerovorax	-1.2662	Catenibacterium	-2.2363	Tyzzerella	-8.8261	Peptoniphilus	-0.85195	Oxalobacter	-1.2563		acidifaciens	-0.44475	butyriciproducens	-0.0094298	salivarius	0.31004	catus	-0.6336	finegoldii	-0.2296	thermophila	-0.38187	vadensis	-4.0297	ruminantium	-1.9515	inulinivorans	0.92747
Dialister	-3.2925	Lachnobacterium	-6.54	Christensenella	-3.4408	Victivallis	-1.9349	Oribacterium	-1.2727	Lactococcus	-2.2842	Subdoligranulum	-9.1782	Gemmiger	-0.87929	Eubacterium	-1.3112		champanellensis	-0.58846	intestinihominis	-0.027414	xylanolyticus	0.30406	longoviformis	-0.67195	ruminantium	-0.24219	guilliermondii	-0.4031	hathewayi	-4.0315	pectinoschiza	-1.9023	variabile	0.85723
Sporobacter	-3.4156	Phascolarctobacterium	-6.625	Kopriimonas	-3.4779	Natranaerobius	-2.0725	Robinsoniella	-1.3043	Anaerovorax	-2.4456	Oscillibacter	-9.4724	Anaerobacterium	-1.1425	Coprococcus	-1.3439		faecis	-0.70274	faecis	-0.077245	hadrus	0.19215	comes	-0.71199	inulinivorans	-0.24393	hathewayi	-0.46942	xylanolyticus	-4.1585	desmolans	-1.8931	acidifaciens	0.8556
Prevotella	-3.4432	Prevotella	-6.8531	Sporobacter	-3.5689	Spiroplasma	-2.1187	Tyzzerella	-1.3311	Caloramator	-2.4522	Ruminiclostridium	-9.4914	Peptoclostridium	-1.3805	Lactobacillus	-1.4783		longum	-0.76254	distasonis	-0.28043	porcina	0.068869	eubacterium_eligens	-0.76431	champanellensis	-0.261	ovatus	-0.50232	lactaris	-4.1744	wexlerae	-1.8648	intestinalis	0.82283
Lachnobacterium	-3.5725	Pantoea	-6.9764	Denitrobacterium	-3.7324	Listeria	-2.1339	Parabacteroides	-1.3768	Clostridium	-2.4749	Desulfovibrio	-9.5902	Intestinibacter	-1.5215	Kopriimonas	-1.5089		butyriciproducens	-0.79733	acidofaciens	-0.29052	obeum	0.052586	saccharolyticum	-0.76976	multacida	-0.27622	aerofaciens	-0.52807	xylanolyticum	-4.2605	variabile	-1.8284	fimetarium	0.70036
Vampirovibrio	-3.6068	Rhodocyclus	-6.9836	Varibaculum	-3.9097	Trigonala	-2.173	Trigonala	-1.4586	Eisenbergiella	-2.8235	Candidatus_Soleaferrea	-9.6582	Veillonella	-1.8059	Lactonifactor	-1.5538		inulinivorans	-0.96989	putredinis	-0.29166	callidus	0.012681	fimetarium	-0.77843	adolescentis	-0.27725	catus	-0.57009	longum	-4.3209	gnavus	-1.7853	oxalaticus	0.66964
Anaerovorax	-4.0157	Akkermansia	-7.0094	Peptococcus	-3.9405	Lachnoclostridium	-2.1819	Dielma	-1.5014	Barnesiella	-3.0641	Dorea	-9.7089	Alcaligenes	-1.8295	Prevotella	-1.5573		velocicrescens	-1.0563	desmolans	-0.42754	ruminantium	-0.016135	excrementihominis	-0.81181	thermotolerans	-0.29382	desmolans	-0.62411	filiformis	-4.3651	faecalis	-1.7723	desmolans	0.64857
Parasporobacterium	-4.0926	Veillonella	-7.4501	Trigonala	-4.0787	Akkermansia	-2.2225	Pseudoflavonifractor	-1.5501	Ruminiclostridium	-3.0751	Ruminococcus	-9.7885	Subdoligranulum	-1.9088	Bifidobacterium	-1.575		ruminantium	-1.0678	longicatena	-0.49036	odorimutans	-0.066373	hathewayi	-0.83393	excrementihominis	-0.31764	cinnamivorans	-0.62723	lenta	-4.391	parvula	-1.7477	saccharolyticum	0.51297
Gracilibacter	-5.0425	Catenibacterium	-7.6235	Anaerosporobacter	-4.0928	Phascolarctobacterium	-2.2706	Ruminococcus	-1.7986	Faecalitalea	-3.0834	Alistipes	-10.169	Lachnospira	-1.9823	Fusicatenibacter	-1.6013		cellobioparum	-1.099	champanellensis	-0.56071	neopropionicum	-0.072956	vulgatus	-0.84518	mitsuokai	-0.3225	flavefaciens	-0.6458	dentocariosa	-4.4029	parainfluenzae	-1.725	ovatus	0.42597
Lutispora	-5.5029	Paraprevotella	-8.1165	Porphyromonas	-4.2021	Erysipelatoclostridium	-2.7957	Intestinimonas	-1.8029	Parabacteroides	-3.3775	Fusicatenibacter	-10.277	Haemophilus	-1.9886	Paraprevotella	-1.7002		producta	-1.121	metallolevans	-0.59423	uniformis	-0.10684	pectinoschiza	-0.85818	wexlerae	-0.35823	cellobioparum	-0.66249	ventriosum	-4.6132	ventriosum	-1.6492	odorimutans	0.32355
		Holdemanella	-8.621	Asteroleplasma	-4.375	Sphingomonas	-3.1049	Allisonella	-2.0972	Rhodocyclus	-3.5448	Barnesiella	-10.459	Pseudoflavonifractor	-2.1515	Anaerofilum	-1.7598		comes	-1.1308	ramulus	-0.59423	desmolans	-0.1127	caccae	-0.94619	hadrus	-0.36111	eubacterium_eligens	-0.78681	mobilis	-4.6906	siraeum	-1.6247	formicilis	0.27898
		Shigella	-8.7746	Desulfovibrio	-4.4611	Cerasicoccus	-3.1204	Lachnoclostridium	-2.2177	Atopobium	-3.6079	Lactobacillus	-10.588	Streptococcus	-2.2034	Dialister	-1.7862		lactaris	-1.1637	neopropionicum	-0.62456	rogosae	-0.21971	desmolans	-0.94953	eutactus	-0.37994	formicigenerans	-0.79396	saccharogumia	-4.979	flavefaciens	-1.4783	aminobutyricum	0.16292
				Paraprevotella	-4.6566	Barnesiella	-3.2367	Dorea	-2.3435	Lachnospira	-3.6111	Flavonifractor	-10.943	Oscillibacter	-2.4037	Sphingomonas	-1.9658		aerofaciens	-1.2057	invisus	-0.64989	uberis	-0.23191	bromii	-1.062	leptum	-0.38935	ruminantium	-0.80721	bartlettii	-4.993	ovatus	-1.4553	excrementihominis	0.12084
				Filifactor	-4.7091	Anaerobacterium	-3.5407	Shigella	-2.4939	Butyricimonas	-3.6368	Butyricimonas	-20.069	Tyzzerella	-2.4293	Anaerosporobacter	-2.1125		prausnitzii	-1.2744	bacterium	-0.96102	variabile	-0.25646	rogosae	-1.0981	dorei	-0.40225	peoriensis	-0.89083	colihominis	-5.2569	albus	-1.4496	fervidus	-0.091898
				Tissierella	-4.7304	Parasporobacterium	-3.6745	Lachnospira	-2.5782	Alistipes	-3.6801	Phascolarctobacterium	-21.781	Lachnoclostridium	-2.452	Denitrobacterium	-2.3363		pectinoschiza	-1.3327	disporicum	-0.99791	rectale	-0.39888	guilliermondii	-1.1028	parainfluenzae	-0.48876	inulinivorans	-0.93553	hallii	-5.5163	bartlettii	-1.4281	ramulus	-0.098986
				Negativicoccus	-4.7858	Anaerosporobacter	-3.8216	Olsenella	-2.6237	Coprobacillus	-3.6882	Akkermansia	-23.658	Pantoea	-2.783	Bulleidia	-2.3598		fervidus	-1.467	finegoldii	-1.1033	saccharogumia	-0.41189	cellulosilyticus	-1.1523	eubacterium_eligens	-0.49535	hallii	-0.97576	intestinalis	-5.5319	thermocellum	-1.3547	butyriciproducens	-0.18228
				Odoribacter	-4.795			Bilophila	-2.8302	Coprobacter	-3.7301			Desulfomicrobium	-2.8353	Alloprevotella	-2.5505		finegoldii	-1.5474	dorei	-1.1054	bartlettii	-0.42304	eutactus	-1.2348	rogosae	-0.52173	oxalaticus	-0.97576	distasonis	-5.6267	difficile	-1.3101	longicatena	-0.2049
				Holdemanella	-4.8436			Lutispora	-2.8746	Trigonala	-4.1555			Anaerovorax	-3.0718	Lachnospira	-2.9853		cellulosilyticus	-1.5969	gordonii	-1.175	distasonis	-0.5195	fastidiosus	-1.2369	cylindroides	-0.55243	multacida	-1.0595	goldsteinii	-5.6558	fervidus	-1.1712	oris	-0.23125
				Vallitalea	-4.8728			Prevotella	-3.3568	Holdemanella	-4.5273			Spiroplasma	-3.099	Mitsuokella	-3.0879		ventriosum	-1.6237	salivarius	-1.2549	coprostanoligenes	-0.57073	intestinalis	-1.2435	coprostanoligenes	-0.58557	saccharogumia	-1.0858	wadsworthensis	-5.6616	salivarius	-1.0675	papyrosolvens	-0.24766
				Peptoniphilus	-5.0425			Paraprevotella	-3.4402	Fusicatenibacter	-4.7222			Azoarcus	-3.3943	Megasphaera	-3.1576		pronyensis	-1.6378	longum	-1.3265	metallolevans	-0.6165	velocicrescens	-1.28	invisus	-0.61723	bowmanii	-1.0991	comes	-5.6747	rectale	-1.0591	shahii	-0.24782
				Campylobacter	-5.1047			Collinsella	-4.8682	Listeria	-4.7403			Anaerosporobacter	-3.4873	Bacillus	-4.1446		colinum	-1.6617	variabile	-1.4323	excrementihominis	-0.76807	bolteae	-1.3415	intestinalis	-0.65266	jejuense	-1.1231	catus	-5.746	chartisolvens	-1.0312	formicigenerans	-0.26835
				Akkermansia	-5.5266			Sutterella	-5.2577	Odoribacter	-5.1808			Morganella	-3.4873	Desulfomicrobium	-5.0916		sonnei	-1.6933	leptum	-1.506	inulinivorans	-0.7971	virosa	-1.3451	guaymasensis	-0.67097	variabile	-1.2914	guaymasensis	-5.785	asaccharolyticus	-0.82025	ruminantium	-0.30249
				Murdochiella	-5.8834			Fusobacterium	-6.1597	Gemmiger	-5.2119			Rhodocyclus	-3.5001	Desulfovibrio	-5.2497		salivarius	-1.7482	parasanguinis	-1.5128	dorei	-0.84027	termitidis	-1.4119	cellobioparum	-0.69313	producta	-1.3	tayi	-5.785	formicilis	-0.79743	bartlettii	-0.33568
				Desulfomicrobium	-5.9076			Alloprevotella	-7.058	Dialister	-5.214			Lactonifactor	-3.5147	Succinivibrio	-5.4831		flavefaciens	-1.75	wexlerae	-1.5345	thetaiotaomicron	-0.88405	saccharivorans	-1.4137	oceanicum	-0.70319	pronyensis	-1.3329	capillosus	-5.9501	hadrus	-0.72144	paucivorans	-0.38083
				Spiroplasma	-5.9372			Megamonas	-21.52	Spiroplasma	-5.6803			Pseudomonas	-3.5615	Lachnobacterium	-5.756		rogosae	-1.7929	luti	-1.6027	spiroforme	-0.89194	thermophila	-1.5412	rectale	-0.7408	stercorea	-1.3462	symbiosum	-5.9542	coprocola	-0.70214	prausnitzii	-0.38368
				Faecalicoccus	-6.3702					Bilophila	-6.4564			Robinsoniella	-3.803	Vampirovibrio	-5.9792		parasanguinis	-1.8461	bromii	-1.6296	finegoldii	-0.98877	aerofaciens	-1.5602	guilliermondii	-0.74509	eligens	-1.3595	desmolans	-5.9991	prausnitzii	-0.68255	velocicrescens	-0.41431
				Caloramator	-6.4132					Tyzzerella	-6.8839			Mesoplasma	-3.9183	Phascolarctobacterium	-6.6149		guilliermondii	-1.8869	inulinivorans	-1.7689	magna	-1.0127	prausnitzii	-1.5872	caccae	-0.75162	aminobutyricum	-1.4126	fervidus	-6.0592	filiformis	-0.61002	symbiosum	-0.53243
				Victivallis	-6.455									Parasutterella	-4.224	Oribacterium	-6.7827		disporicum	-1.8996	uberis	-1.9084	longoviformis	-1.0482	distasonis	-1.6017	bacterium	-0.78405	faecis	-1.4897	odorimutans	-6.1562	thetaiotaomicron	-0.54367	obeum	-0.59122
				Candidatus_Soleaferrea	-6.4687									Comamonas	-4.4327				coprostanoligenes	-1.902	comes	-2.0364	marseilloanorexicus	-1.1729	minutum	-1.6148	termitidis	-0.7844	filiformis	-1.5013	paucivorans	-6.1695	chlorellavorus	-0.51506	cellulosilyticus	-0.72564
				Sphingomonas	-6.9355									Finegoldia	-4.4327				vulgatus	-1.9359	lactaris	-2.3326	cellulovorans	-1.2	ruminantium	-1.653	formicilis	-0.80671	propionicifaciens	-1.5064	aldenense	-6.2427	sonnei	-0.43869	paludivivens	-0.77
				Prevotella	-7.0811									Phascolarctobacterium	-4.7575				xylaniphila	-2.0116	uniformis	-2.3667	symbiosum	-1.2688	merdae	-1.7012	acidifaciens	-0.83163	thermophilus	-1.5064	neopropionicum	-6.3456	leptum	-0.43341	faecis	-0.84998
				Anaerobacterium	-7.6376									Lactobacillus	-5.0135				stercoricanis	-2.0501	salyersiae	-2.4643	butyriciproducens	-1.3767	proteoclasticus	-1.7453	flavefaciens	-0.83422	adolescentis	-1.5897	formicigenerans	-6.4174	cellulosilyticus	-0.42586	chartisolvens	-0.8532
				Holdemania	-19.632									Turicibacter	-5.2355				rectale	-2.0875	formicigenerans	-2.5928	ovatus	-1.3948	longicatena	-1.7643	coprocola	-0.85301	albus	-1.5924	inulinivorans	-6.4194	saccharivorans	-0.41182	massiliensis	-0.88365
														Anaerofilum	-5.5512				chartisolvens	-2.1422	formicilis	-2.7691	xylanolyticum	-1.5118	odorimutans	-1.7684	saccharivorans	-0.86114	chartisolvens	-1.5942	termitidis	-6.5162	bolteae	-0.34285	guilliermondii	-0.93069
														Holdemanella	-5.6962				indistinctus	-2.1449	johnsonii	-2.7771	eutactus	-1.5717	putredinis	-1.7872	comes	-0.86378	eutactus	-1.6004	thermocellum	-6.6883	torques	-0.32779	ruminis	-0.95764
														Candidatus_Phytoplasma	-6.7746				sufflavum	-2.1681	ovatus	-2.9338	methylpentosum	-1.785	faecis	-1.8242	succinatiphilus	-0.8708	siyangense	-1.6193	methylpentosum	-6.6904	cellobioparum	-0.27592	wexlerae	-0.96461
																			stercorea	-2.1711	catus	-3.0036	fastidiosus	-1.8	stercoris	-1.8346	stercorea	-0.89454	uenonis	-1.6652	flavefaciens	-6.7549	methylpentosum	-0.21554	bromii	-1.0015
																			luti	-2.2024	indistinctus	-3.1043	faecium	-1.8174	uniformis	-1.9494	prausnitzii	-0.9125	muciniphila	-1.6735	coprocola	-6.7673	intestinihominis	-0.17385	biforme	-1.0026
																			xylanolyticus	-2.2478	gnavus	-3.2568	gnavus	-2.2292	cellobioparum	-2.0193	album	-0.93292	excrementihominis	-1.7238	butyriciproducens	-6.8036	massiliensis	-0.10337	agglomerans	-1.0555
																			jejuense	-2.3052	praeacuta	-3.5755	tetradius	-2.4272	formicigenerans	-2.0249	muciniphila	-1.0158	rectale	-1.7253	hadrus	-6.855	acidifaciens	-0.083718	termitidis	-1.1392
																			colihominis	-2.3554	pyruvativorans	-3.5755	indistinctus	-2.6141	butyriciproducens	-2.1043	pneumosintes	-1.0601	prausnitzii	-1.7541	glycyrrhizinilyticum	-7.0513	uniformis	-0.077186	mitsuokai	-1.1477
																			mobilis	-2.3771	norvegicum	-3.6161	hominis	-2.6852	vadensis	-2.2236	elsdenii	-1.061	vadensis	-1.7546	luti	-7.074	orbiscindens	0.0065908	oceanicum	-1.1922
																			porcina	-2.4243	caccae	-3.9698	thermophila	-2.7237	eligens	-2.2398	merdae	-1.0777	vulgatus	-1.8143	virosa	-7.0948	distasonis	0.013956	eubacterium_eligens	-1.199
																			fragilis	-2.4329	synergistica	-4.141	barnesae	-2.7705	islandicum	-2.2642	luti	-1.1563	butyriciproducens	-1.8195	longicatena	-7.1116	vulgatus	0.093275	sphenoides	-1.2045
																			eligens	-2.4502	dentocariosa	-4.1435	ramulus	-2.8583	lactaris	-2.3034	fragilis	-1.1705	extructa	-1.8915	formicilis	-7.2313	catus	0.12179	jalaludinii	-1.2104
																			siraeum	-2.4523	detoxificans	-4.2455	termitidis	-2.8825	adolescentis	-2.3235	tannerae	-1.1719	succinatutens	-1.9458	porcina	-7.2764	faecis	0.12605	clarus	-1.234
																			culicicola	-2.5365	elaeagnus	-4.2502	wadsworthensis	-2.9778	riparia	-2.3925	distasonis	-1.1753	paucivorans	-2.0288	albus	-7.3052	detoxificans	0.22138	comes	-1.2631
																			eutactus	-2.5645	parainfluenzae	-4.2528	cinnamivorans	-2.9855	ramulus	-2.394	desmolans	-1.2465	rogosae	-2.06	splanchnicus	-7.319	muciniphila	0.22875	elaeagnus	-1.2914
																			xylanolyticum	-2.5719	chartisolvens	-4.2574	lactaris	-3.1183	thermophilus	-2.3966	clara	-1.2508	xylanolyticus	-2.1317	ramulus	-7.3288	wadsworthia	0.2931	rectale	-1.3019
																			biforme	-2.5851	xylanophilum	-4.5799	disporicum	-3.2449	xylanolyticus	-2.4296	faecis	-1.2964	ruminococcus_torques	-2.1459	obeum	-7.3708	butyriciproducens	0.30555	formigenes	-1.3479
																			coprocola	-2.6353	mobilis	-4.6121	guilliermondii	-3.3317	faecium	-2.434	torques	-1.3526	thermocellum	-2.1479	producta	-7.3896	riparia	0.31399	callidus	-1.3488
																			oceanicum	-2.638	bolteae	-4.858	coxii	-3.3478	muciniphila	-2.4839	odorimutans	-1.3631	termitidis	-2.1594	hylemonae	-7.3911	inulinivorans	0.43491	luti	-1.3547
																			bromii	-2.7742	flexneri	-5.0589	oxalaticus	-3.3791	callidus	-2.5386	sinus	-1.3877	coprostanoligenes	-2.3571	champanellensis	-7.4178	guilliermondii	0.46534	xylanolyticum	-1.4457
																			formicigenerans	-2.7743	orbiscindens	-5.0705	aminovalericum	-3.3928	elaeagnus	-2.5582	formicigenerans	-1.4155	mitsuokai	-2.4514	rectale	-7.5084	putredinis	0.49924	bowmanii	-1.479
																			salyersiae	-2.8304	extructa	-5.1959	aminobutyricum	-3.5256	luti	-2.5796	peoriensis	-1.4299	oceanicum	-2.4769	guilliermondii	-7.705	caccae	0.59115	cellobioparum	-1.4838
																			niger	-2.8943	bartlettii	-5.4131	byunsanensis	-3.538	massiliensis	-2.5925	lavalense	-1.4554	lactis	-2.4854	eubacterium_eligens	-7.826	fastidiosus	0.66209	rogosae	-1.5015
																			eubacterium_eligens	-2.924	histaminiformans	-5.5278	adolescentis	-3.5412	straminisolvens	-2.6861	thetaiotaomicron	-1.4655	siraeum	-2.5431	cylindroides	-7.8977	fragilis	0.67111	copri	-1.5198
																			fimetarium	-2.9661	dispar	-5.6416	minuta	-3.641	colinum	-2.7284	eligens	-1.4943	sabaudiense	-2.5855	prausnitzii	-7.9377	paucivorans	0.67755	hathewayi	-1.5412
																			agglomerans	-2.9775	parvula	-5.7253	intestinalis	-3.6511	albus	-2.8183	elaeagnus	-1.4991	obeum	-2.5906	lactatifermentans	-8.0448	longicatena	0.74952	byunsanensis	-1.6125
																			nexile	-2.9822	niger	-5.9047	shahii	-3.6855	xylanolyticum	-2.8915	ruminococcus_torques	-1.4997	comes	-2.6266	excrementihominis	-8.0605	termitidis	0.76965	longoviformis	-1.6343
																			termitidis	-3.0773	pronyensis	-5.9047	flavefaciens	-3.8008	sufflavum	-2.9968	capillosus	-1.5169	odorimutans	-2.6598	cellulosilyticus	-8.2607	neopropionicum	0.81832	adolescentis	-1.6534
																			succinatiphilus	-3.1158	flavefaciens	-5.9186	propionicifaciens	-3.8526	coprocola	-3.0712	indistinctus	-1.5599	fervidus	-2.6666	eligens	-8.2613	byunsanensis	0.84965	eutactus	-1.6756
																			intestinalis	-3.4164	capillosus	-6.1766	culicicola	-3.863	saccharogumia	-3.12	gnavus	-1.5964	straminisolvens	-2.7311	leptum	-8.2836	acidofaciens	0.98104	saccharivorans	-1.6941
																			catus	-3.5476	faecium	-6.3487	detoxificans	-3.914	inulinivorans	-3.1573	wadsworthensis	-1.6316	eggerthii	-3.0131	saccharolyticum	-8.3824	eubacterium_eligens	0.98235	eligens	-1.7654
																			copri	-3.5642	agglomerans	-6.4516	viscericola	-3.918	symbiosum	-3.1707	butyriciproducens	-1.6563	xylanolyticum	-3.0218	coprostanoligenes	-8.4017	marseilloanorexicus	1.0792	clara	-1.7744
																			invisus	-3.6022	bovis	-6.4535	salyersiae	-3.9669	marseilloanorexicus	-3.266	hathewayi	-1.7039	tayi	-3.0224	geminatus	-8.6213	longum	1.2	agile	-1.8455
																			chlorellavorus	-3.6773	copri	-6.5574	cambriense	-3.972	shahii	-3.2782	bromii	-1.7983	sufflavum	-3.1202	bromii	-8.6722	virosa	1.2569	succinatiphilus	-1.8791
																			bovis	-3.6889	eggerthii	-6.5998	massiliensis	-4.049	astaxanthinifaciens	-3.286	xylanolyticum	-2.0192	champanellensis	-3.1805	wexlerae	-8.898	fimetarium	1.2705	coprostanoligenes	-1.9501
																			clarus	-3.8568	hallii	-6.6095	siraeum	-4.0498	jejuense	-3.4012	sonnei	-2.0548	intestinihominis	-3.2625	ruminantium	-9.1516	obeum	1.2717	wittichii	-2.0667
																			odorimutans	-3.9351	marseilloanorexicus	-6.6668	chartatabidum	-4.0572	arenae	-3.441	methylpentosum	-2.1936	cylindroides	-3.2828	variabile	-9.2593	finegoldii	1.4514	mobilis	-2.1968
																			hominis	-3.9771	tenuis	-6.8521	albus	-4.0591	intestinihominis	-3.5485	histaminiformans	-2.1986	guaymasensis	-3.3667	desulfuricans	-9.5609	invisus	1.5576	invisus	-2.211
																			paucivorans	-4.002	barnesiae	-6.9131	mobilis	-4.1132	chartisolvens	-3.705	saccharolyticum	-2.2103	sporogenes	-3.4027	fragilis	-9.6006	xylanisolvens	1.7812	tannerae	-2.2257
																			ruminococcus_torques	-4.3831	muciniphila	-6.9343	bennonis	-4.1383	gnavus	-3.8088	pectinoschiza	-2.2182	distasonis	-3.5354	saccharivorans	-9.9439	splanchnicus	1.7885	lactaris	-2.3347
																			longicatena	-4.6706	mitsuokai	-7.0898	niger	-4.1427	hominis	-3.8333	hominis	-2.2963	saccharolyticum	-3.5666	shahii	-10.045	disporicum	1.8977	detoxificans	-2.4272
																			thermotolerans	-4.9013	stercorea	-7.6565	proteoclasticus	-4.22	paucivorans	-3.8412	obeum	-2.3788	stercoris	-3.5759	massiliensis	-10.333	pneumosintes	2.3234	extructa	-2.4463
																			uberis	-5.463	clara	-7.9107	elaeagnus	-4.2652	siraeum	-4.0462	salivarius	-2.426	callidus	-3.6935	rogosae	-10.536	comes	2.3355	salivarius	-2.522
																			thermophila	-5.5621	biforme	-8.0827	eggerthii	-4.2656	mobilis	-4.1359	propionicifaciens	-2.4898	tenuis	-3.7446	intestinihominis	-10.567	bromii	2.3362	champanellensis	-2.5542
																			callidus	-6.1753	sonnei	-8.2032	eubacterium_siraeum	-4.274	eubacterium_siraeum	-4.1494	ventriosum	-2.4898	leptum	-3.7566	faecis	-10.877	lactaris	2.4188	rava	-2.6483
																			ramulus	-6.2448	merdae	-9.0403	timonensis	-4.4211	lavalense	-4.1946	sanguinis	-2.5451	pectinoschiza	-3.8103	torques	-10.97	thermophila	2.5074	stercorea	-3.0331
																					plebeius	-11.186	merdae	-4.442	longum	-4.4892	wadsworthia	-2.6987	rimae	-3.8216	orbiscindens	-10.978	aminobutyricum	2.5654	pectinoschiza	-3.0771
																							buccalis	-4.5229	diminutum	-4.7393	uli	-2.7389	virosa	-3.8485	johnsonii	-20.013	colihominis	2.5994	elsdenii	-3.2592
																							desulfuricans	-4.5238			catenulatum	-2.835	cateniformis	-3.8905	faecium	-20.795	segnis	2.7183	cellulovorans	-3.5649
																							anaerobium	-4.5782			longicatena	-2.8659	fastidiosus	-3.929	muciniphila	-23.825	pronyensis	2.7331	flavefaciens	-3.6338
																							disiens	-4.6124			thermophila	-2.8819	putredinis	-3.9453			ramulus	2.7728	hallii	-3.7197
																							clara	-4.7612			colinum	-2.9808	glycyrrhizinilyticum	-4.1594			proteoclasticus	2.7866	rossiae	-3.8365
																							praeacuta	-4.7944			lactaris	-2.9808	wexlerae	-4.177			nordii	2.8501	straminisolvens	-3.8528
																							succinicivorans	-4.8455			copri	-3.0878	coprocola	-4.2191			minuta	2.9538	multacida	-4.1128
																							splanchnicus	-4.876			longum	-3.1708	salanitronis	-4.3396			coprostanoligenes	3.023	polygonumi	-4.2493
																							villosus	-4.9121			albus	-3.2387	elaeagnus	-4.3678			oxamicus	3.2153	nexile	-4.6513
																							pronyensis	-4.9676			catus	-3.5375	neopropionicum	-4.4296			champanellensis	3.3216	norvegicum	-5.1923
																							uenonis	-4.9939			saccharogumia	-3.6251	merdae	-4.5857			moorei	3.7727	piger	-5.3563
																							biforme	-5.0437			flexneri	-4.0764	cellulosilyticus	-4.6463			vadensis	3.8141	dextrinosolvens	-5.5904
																							micraerophilus	-5.125			aerofaciens	-4.5841	biforme	-4.7413			clarus	4.126	disporicum	-5.6442
																							sphenoides	-5.1405			hallii	-4.8055	saccharivorans	-4.9333			salyersiae	4.4407	albus	-5.7499
																							ureolyticus	-5.1727			xylaniphila	-5.1406	indistinctus	-4.9505			straminisolvens	4.8075	bovis	-5.8574
																							putredinis	-5.1858			mortiferum	-5.7332	riparia	-4.9549			nucleatum	5.0106	chlorellavorus	-6.0861
																							coprocola	-5.2498			rava	-7.6154	splanchnicus	-5.3835			bovis	5.1437	succinatutens	-6.7199
																							corporis	-5.5486			stercoricanis	-20.683	invisus	-5.4089			bacterium	5.4323	sinus	-6.889
																							muciniphila	-5.7262			funiformis	-22.135	formicilis	-5.4262			merdae	5.4645	baroniae	-6.9071
																							velocicrescens	-5.8078					velocicrescens	-5.7453			thermotolerans	5.5251
																							asaccharolyticus	-5.9063					wadsworthia	-6.6568			innocuum	5.5263
																							asaccharolytica	-5.9451					lactatifermentans	-6.8353			villosus	5.6023
																							norvegicum	-6.0983									micra	5.7185
																							cellobioparum	-6.1337									fairfieldensis	6.4324
																							fervidus	-6.1787									somerae	8.0174
																							xylanophilum	-6.2649									sporogenes	8.9243
																							bacterium	-6.4907									polygonumi	9.2526
																							vadensis	-6.5542									oceanicum	9.5421
																							oceanicum	-6.9379									intestini	9.5923
																							xylanovorans	-6.9891									wittichii	9.6612
																							astaxanthinifaciens	-7.0151									cinnamivorans	9.6708
																							copri	-7.2119
																							chartisolvens	-7.7585
																							jejuense	-8.3436
																							stercoris	-9.2516
																							filiformis	-19.633
																							succinatiphilus	-21.041

## Sheet: Intersections
Intersections of enriched Genera			Intersections of impoverished Genera			Intersections of enriched Species			Intersections of impoverished Species
Item	Occurences	Present In	Item	Occurences	Present In	Item	Occurences	Present In	Item	Occurences	Present In
Butyricimonas	6	Family 1, Family 2, Family 3, Family 5, Family 8, Family 9	Anaerosporobacter	7	Family 1, Family 2, Family 3, Family 4, Family 7, Family 8, Family 9	virosa	6	Family 1; Family 2; Family 3; Family 5; Family 8; Family 9	xylanolyticum	8	Family 1; Family 3; Family 4; Family 5; Family 6; Family 7; Family 8; Family 9
Veillonella	6	Family 3, Family 4, Family 5, Family 6, Family 7, Family 9	Phascolarctobacterium	7	Family 2, Family 3, Family 4, Family 6, Family 7, Family 8, Family 9	xylanisolvens	6	Family 2; Family 3; Family 6; Family 7; Family 8; Family 9	albus	7	Family 3; Family 4; Family 5; Family 6; Family 7; Family 8; Family 9
Haemophilus	5	Family 3, Family 4, Family 6, Family 7, Family 9	Akkermansia	6	Family 2, Family 3, Family 4, Family 5, Family 6, Family 7	acidofaciens	5	Family 1; Family 4; Family 6; Family 7; Family 9	eligens	7	Family 1; Family 4; Family 5; Family 6; Family 7; Family 8; Family 9
Shigella	5	Family 3, Family 4, Family 6, Family 7, Family 9	Anaerobacterium	6	Family 1, Family 2, Family 3, Family 4, Family 6, Family 8	lactatifermentans	5	Family 1; Family 2; Family 3; Family 5; Family 9	lactaris	7	Family 1; Family 2; Family 3; Family 4; Family 5; Family 7; Family 9
Erysipelatoclostridium	4	Family 1, Family 5, Family 6, Family 7	Anaerovorax	6	Family 1, Family 4, Family 5, Family 6, Family 7, Family 8	parainfluenzae	5	Family 3; Family 4; Family 6; Family 7; Family 9	luti	7	Family 1; Family 2; Family 4; Family 5; Family 7; Family 8; Family 9
Granulicatella	4	Family 4, Family 5, Family 7, Family 9	Lachnospira	6	Family 1, Family 5, Family 6, Family 7, Family 8, Family 9	parvula	5	Family 3; Family 5; Family 6; Family 7; Family 9	mobilis	7	Family 1; Family 2; Family 3; Family 4; Family 7; Family 8; Family 9
Pantoea	4	Family 3, Family 4, Family 5, Family 6	Prevotella	6	Family 1, Family 2, Family 3, Family 5, Family 7, Family 9	salyersiae	5	Family 4; Family 6; Family 7; Family 8; Family 9	biforme	6	Family 1; Family 2; Family 3; Family 6; Family 8; Family 9
Sutterella	4	Family 2, Family 3, Family 4, Family 9	Trigonala	6	Family 2, Family 3, Family 4, Family 5, Family 6, Family 9	sanguinis	5	Family 2; Family 4; Family 6; Family 7; Family 9	bromii	6	Family 1; Family 2; Family 4; Family 5; Family 7; Family 9
Aggregatibacter	3	Family 7, Family 8, Family 9	Candidatus_Soleaferrea	5	Family 1, Family 3, Family 4, Family 7, Family 9	sonnei	5	Family 3; Family 4; Family 6; Family 7; Family 9	chartisolvens	6	Family 1; Family 2; Family 3; Family 4; Family 6; Family 8
Alcaligenes	3	Family 1, Family 5, Family 9	Dorea	5	Family 1, Family 2, Family 4, Family 5, Family 7	acidifaciens	4	Family 2; Family 3; Family 4; Family 6	elaeagnus	6	Family 2; Family 3; Family 4; Family 5; Family 6; Family 9
Bacteroides	3	Family 4, Family 6, Family 9	Faecalibacterium	5	Family 1, Family 4, Family 5, Family 6, Family 7	agglomerans	4	Family 3; Family 4; Family 5; Family 6	eutactus	6	Family 1; Family 3; Family 4; Family 6; Family 8; Family 9
Bifidobacterium	3	Family 2, Family 3, Family 6	Holdemanella	5	Family 1, Family 2, Family 3, Family 6, Family 8	caccae	4	Family 1; Family 3; Family 6; Family 9	flavefaciens	6	Family 1; Family 2; Family 3; Family 7; Family 8; Family 9
Bilophila	3	Family 1, Family 3, Family 9	Intestinimonas	5	Family 3, Family 4, Family 5, Family 6, Family 7	finegoldii	4	Family 4; Family 6; Family 8; Family 9	formicigenerans	6	Family 1; Family 2; Family 4; Family 5; Family 7; Family 8
Flavonifractor	3	Family 1, Family 3, Family 6	Lactobacillus	5	Family 1, Family 6, Family 7, Family 8, Family 9	fragilis	4	Family 2; Family 4; Family 6; Family 9	muciniphila	6	Family 2; Family 3; Family 4; Family 5; Family 6; Family 7
Fusobacterium	3	Family 7, Family 8, Family 9	Lutispora	5	Family 1, Family 3, Family 4, Family 5, Family 7	merdae	4	Family 1; Family 7; Family 8; Family 9	odorimutans	6	Family 1; Family 4; Family 5; Family 6; Family 7; Family 8
Gemella	3	Family 4, Family 7, Family 9	Paraprevotella	5	Family 1, Family 2, Family 3, Family 5, Family 9	paradiacens	4	Family 4; Family 5; Family 7; Family 9	pectinoschiza	6	Family 1; Family 5; Family 6; Family 7; Family 8; Family 9
Lachnoclostridium	3	Family 1, Family 2, Family 6	Spiroplasma	5	Family 1, Family 3, Family 4, Family 6, Family 8	parasanguinis	4	Family 3; Family 4; Family 5; Family 7	rogosae	6	Family 1; Family 4; Family 6; Family 7; Family 8; Family 9
Odoribacter	3	Family 1, Family 8, Family 9	Alistipes	4	Family 3, Family 4, Family 6, Family 7	vulgatus	4	Family 2; Family 3; Family 7; Family 9	salivarius	6	Family 1; Family 2; Family 5; Family 7; Family 8; Family 9
Porphyromonas	3	Family 4, Family 8, Family 9	Caloramator	4	Family 1, Family 3, Family 6, Family 7	bacterium	3	Family 1; Family 6; Family 8	termitidis	6	Family 1; Family 3; Family 4; Family 6; Family 7; Family 9
Pseudoflavonifractor	3	Family 1, Family 6, Family 9	Clostridium	4	Family 1, Family 2, Family 3, Family 6	bolteae	3	Family 1; Family 6; Family 9	adolescentis	5	Family 3; Family 4; Family 6; Family 8; Family 9
Streptococcus	3	Family 4, Family 5, Family 6	Coprococcus	4	Family 1, Family 6, Family 7, Family 9	capillosus	3	Family 1; Family 6; Family 9	butyriciproducens	5	Family 3; Family 4; Family 5; Family 6; Family 7
Tyzzerella	3	Family 1, Family 3, Family 9	Desulfomicrobium	4	Family 2, Family 3, Family 8, Family 9	dispar	3	Family 4; Family 6; Family 9	callidus	5	Family 1; Family 4; Family 6; Family 8; Family 9
Victivallis	3	Family 2, Family 8, Family 9	Eubacterium	4	Family 1, Family 6, Family 7, Family 9	faecalis	3	Family 1; Family 5; Family 9	comes	5	Family 1; Family 2; Family 6; Family 7; Family 9
Acidaminococcus	2	Family 3, Family 8	Fusicatenibacter	4	Family 4, Family 6, Family 7, Family 9	fimetarium	3	Family 3; Family 6; Family 8	copri	5	Family 1; Family 2; Family 3; Family 5; Family 9
Actinomyces	2	Family 4, Family 5	Lachnoclostridium	4	Family 4, Family 5, Family 7, Family 8	flexneri	3	Family 4; Family 7; Family 9	coprocola	5	Family 1; Family 3; Family 4; Family 6; Family 7
Anaerostipes	2	Family 1, Family 6	Parasporobacterium	4	Family 1, Family 4, Family 6, Family 7	hathewayi	3	Family 1; Family 2; Family 3	faecium	5	Family 2; Family 3; Family 4; Family 7; Family 8
Anaerotruncus	2	Family 6, Family 8	Pseudoflavonifractor	4	Family 2, Family 5, Family 7, Family 8	innocuum	3	Family 6; Family 7; Family 8	fervidus	5	Family 1; Family 3; Family 6; Family 7; Family 8
Barnesiella	2	Family 3, Family 9	Ruminiclostridium	4	Family 3, Family 4, Family 6, Family 7	invisus	3	Family 3; Family 4; Family 8	gnavus	5	Family 2; Family 3; Family 4; Family 5; Family 8
Blautia	2	Family 1, Family 3	Ruminococcus	4	Family 1, Family 2, Family 5, Family 7	longum	3	Family 3; Family 6; Family 8	hallii	5	Family 2; Family 5; Family 7; Family 8; Family 9
Candidatus_Soleaferrea	2	Family 6, Family 8	Sporobacter	4	Family 1, Family 3, Family 4, Family 6	marseilloanorexicus	3	Family 1; Family 5; Family 8	hominis	5	Family 1; Family 3; Family 4; Family 5; Family 7
Clostridium	2	Family 7, Family 8	Subdoligranulum	4	Family 2, Family 6, Family 7, Family 8	morbillorum	3	Family 4; Family 7; Family 9	indistinctus	5	Family 1; Family 2; Family 3; Family 5; Family 6
Coprobacter	2	Family 1, Family 9	Tyzzerella	4	Family 5, Family 6, Family 7, Family 8	nordii	3	Family 3; Family 8; Family 9	intestinalis	5	Family 1; Family 3; Family 4; Family 7; Family 8
Coprococcus	2	Family 2, Family 8	Vallitalea	4	Family 1, Family 3, Family 6, Family 7	nucleatum	3	Family 7; Family 8; Family 9	jejuense	5	Family 1; Family 3; Family 4; Family 6; Family 8
Dialister	2	Family 4, Family 8	Victivallis	4	Family 3, Family 4, Family 6, Family 7	orbiscindens	3	Family 1; Family 3; Family 6	merdae	5	Family 2; Family 3; Family 4; Family 5; Family 6
Eggerthella	2	Family 1, Family 6	Barnesiella	3	Family 4, Family 6, Family 7	ovatus	3	Family 1; Family 4; Family 7	rectale	5	Family 1; Family 6; Family 7; Family 8; Family 9
Faecalicoccus	2	Family 6, Family 8	Bifidobacterium	3	Family 4, Family 7, Family 9	pneumosintes	3	Family 4; Family 7; Family 8	saccharogumia	5	Family 4; Family 5; Family 6; Family 7; Family 8
Fusicatenibacter	2	Family 2, Family 3	Bulleidia	3	Family 2, Family 6, Family 9	ramosum	3	Family 5; Family 6; Family 7	siraeum	5	Family 1; Family 3; Family 4; Family 6; Family 8
Gemmiger	2	Family 1, Family 3	Catenibacterium	3	Family 2, Family 6, Family 9	segnis	3	Family 7; Family 8; Family 9	stercoris	5	Family 3; Family 4; Family 6; Family 7; Family 8
Holdemania	2	Family 1, Family 4	Collinsella	3	Family 1, Family 4, Family 5	splanchnicus	3	Family 1; Family 8; Family 9	thermophila	5	Family 1; Family 3; Family 4; Family 5; Family 7
Parabacteroides	2	Family 7, Family 9	Denitrobacterium	3	Family 2, Family 3, Family 9	symbiosum	3	Family 1; Family 2; Family 6	velocicrescens	5	Family 1; Family 3; Family 4; Family 6; Family 8
Parvimonas	2	Family 8, Family 9	Desulfovibrio	3	Family 3, Family 7, Family 9	thetaiotaomicron	3	Family 4; Family 7; Family 9	xylanolyticus	5	Family 1; Family 4; Family 6; Family 7; Family 8
Ruminococcus	2	Family 6, Family 8	Dialister	3	Family 1, Family 6, Family 9	vadensis	3	Family 2; Family 8; Family 9	agglomerans	4	Family 1; Family 2; Family 8; Family 9
Solobacterium	2	Family 8, Family 9	Gemmiger	3	Family 2, Family 6, Family 7	wadsworthensis	3	Family 2; Family 4; Family 9	capillosus	4	Family 2; Family 5; Family 7; Family 8
			Holdemania	3	Family 3, Family 6, Family 7	wadsworthia	3	Family 1; Family 3; Family 9	catus	4	Family 1; Family 2; Family 5; Family 7
			Intestinibacter	3	Family 2, Family 7, Family 8	aminobutyricum	2	Family 1; Family 8	cellobioparum	4	Family 1; Family 3; Family 4; Family 9
			Lachnobacterium	3	Family 1, Family 2, Family 9	bromii	2	Family 6; Family 8	cellulosilyticus	4	Family 1; Family 4; Family 6; Family 7
			Lactonifactor	3	Family 7, Family 8, Family 9	catenulatum	2	Family 3; Family 6	clara	4	Family 2; Family 3; Family 5; Family 9
			Odoribacter	3	Family 3, Family 6, Family 7	catus	2	Family 3; Family 9	coprostanoligenes	4	Family 1; Family 6; Family 7; Family 9
			Oscillibacter	3	Family 4, Family 7, Family 8	champanellensis	2	Family 3; Family 8	disporicum	4	Family 1; Family 3; Family 7; Family 9
			Oscillospira	3	Family 1, Family 3, Family 7	clarus	2	Family 3; Family 8	distasonis	4	Family 4; Family 5; Family 6; Family 7
			Pantoea	3	Family 1, Family 2, Family 8	colihominis	2	Family 6; Family 8	faecis	4	Family 4; Family 5; Family 6; Family 7
			Parabacteroides	3	Family 4, Family 5, Family 6	coprostanoligenes	2	Family 2; Family 8	guilliermondii	4	Family 1; Family 3; Family 4; Family 7
			Parasutterella	3	Family 6, Family 7, Family 8	dorei	2	Family 6; Family 9	hathewayi	4	Family 5; Family 7; Family 8; Family 9
			Peptococcus	3	Family 1, Family 2, Family 3	eligens	2	Family 2; Family 3	invisus	4	Family 1; Family 6; Family 7; Family 9
			Rhodocyclus	3	Family 2, Family 6, Family 8	fastidiosus	2	Family 1; Family 9	longicatena	4	Family 1; Family 4; Family 5; Family 7
			Roseburia	3	Family 1, Family 4, Family 7	formicilis	2	Family 1; Family 3	longoviformis	4	Family 3; Family 7; Family 8; Family 9
			Shigella	3	Family 1, Family 2, Family 5	gnavus	2	Family 1; Family 7	longum	4	Family 2; Family 4; Family 5; Family 7
			Sphingomonas	3	Family 3, Family 4, Family 9	gordonii	2	Family 4; Family 7	norvegicum	4	Family 2; Family 3; Family 8; Family 9
			Sutterella	3	Family 1, Family 5, Family 7	hadrus	2	Family 1; Family 6	oceanicum	4	Family 1; Family 3; Family 6; Family 9
			Tissierella	3	Family 2, Family 3, Family 7	hylemonae	2	Family 1; Family 6	paucivorans	4	Family 1; Family 4; Family 6; Family 7
			Allisonella	2	Family 2, Family 5	intestinalis	2	Family 2; Family 6	prausnitzii	4	Family 1; Family 4; Family 6; Family 7
			Alloprevotella	2	Family 5, Family 9	intestini	2	Family 3; Family 8	pronyensis	4	Family 1; Family 2; Family 3; Family 6
			Anaerofilum	2	Family 8, Family 9	intestinihominis	2	Family 3; Family 9	ramulus	4	Family 1; Family 3; Family 4; Family 7
			Anaerotruncus	2	Family 1, Family 7	lavalense	2	Family 1; Family 6	ruminantium	4	Family 1; Family 4; Family 7; Family 8
			Bilophila	2	Family 5, Family 6	lenta	2	Family 1; Family 6	saccharivorans	4	Family 4; Family 6; Family 7; Family 9
			Butyricimonas	2	Family 6, Family 7	leptum	2	Family 3; Family 9	saccharolyticum	4	Family 5; Family 6; Family 7; Family 8
			Christensenella	2	Family 3, Family 7	lingnae	2	Family 4; Family 5	shahii	4	Family 3; Family 4; Family 7; Family 8
			Coprobacter	2	Family 3, Family 6	micra	2	Family 8; Family 9	stercorea	4	Family 1; Family 2; Family 6; Family 9
			Eisenbergiella	2	Family 6, Family 7	moorei	2	Family 8; Family 9	succinatiphilus	4	Family 1; Family 3; Family 8; Family 9
			Faecalicoccus	2	Family 2, Family 3	neopropionicum	2	Family 1; Family 9	symbiosum	4	Family 3; Family 4; Family 7; Family 8
			Faecalitalea	2	Family 6, Family 7	obeum	2	Family 1; Family 8	vadensis	4	Family 3; Family 4; Family 6; Family 7
			Flavonifractor	2	Family 2, Family 7	oxidoreducens	2	Family 2; Family 9	variabile	4	Family 2; Family 6; Family 7; Family 8
			Haemophilus	2	Family 2, Family 8	periodonticum	2	Family 7; Family 9	ventriosum	4	Family 1; Family 5; Family 7; Family 8
			Hespellia	2	Family 1, Family 7	prausnitzii	2	Family 2; Family 3	wexlerae	4	Family 2; Family 6; Family 7; Family 8
			Kopriimonas	2	Family 3, Family 9	ramulus	2	Family 5; Family 8	aerofaciens	3	Family 1; Family 4; Family 5
			Lactococcus	2	Family 6, Family 7	saccharivorans	2	Family 2; Family 3	bartlettii	3	Family 2; Family 7; Family 8
			Listeria	2	Family 4, Family 6	saccharolyticum	2	Family 1; Family 3	bolteae	3	Family 2; Family 4; Family 7
			Natranaerobius	2	Family 4, Family 6	stercoris	2	Family 1; Family 9	bovis	3	Family 1; Family 2; Family 9
			Oribacterium	2	Family 5, Family 9	straminisolvens	2	Family 5; Family 8	cellulovorans	3	Family 3; Family 8; Family 9
			Porphyromonas	2	Family 3, Family 6	tayi	2	Family 1; Family 4	champanellensis	3	Family 6; Family 7; Family 9
			Robinsoniella	2	Family 5, Family 8	torques	2	Family 1; Family 6	colinum	3	Family 1; Family 4; Family 5
			Streptococcus	2	Family 2, Family 8	uniformis	2	Family 6; Family 9	desmolans	3	Family 5; Family 7; Family 8
			Turicibacter	2	Family 1, Family 8	xylanolyticus	2	Family 2; Family 9	desulfuricans	3	Family 3; Family 7; Family 8
			Vampirovibrio	2	Family 1, Family 9				detoxificans	3	Family 2; Family 3; Family 9
			Veillonella	2	Family 2, Family 8				dorei	3	Family 2; Family 7; Family 8
									eggerthii	3	Family 2; Family 3; Family 6
									eubacterium_eligens	3	Family 1; Family 7; Family 9
									excrementihominis	3	Family 6; Family 7; Family 8
									extructa	3	Family 2; Family 6; Family 9
									fastidiosus	3	Family 3; Family 4; Family 6
									filiformis	3	Family 3; Family 6; Family 7
									formicilis	3	Family 2; Family 6; Family 7
									fragilis	3	Family 1; Family 5; Family 7
									intestinihominis	3	Family 4; Family 6; Family 7
									inulinivorans	3	Family 2; Family 4; Family 7
									lactatifermentans	3	Family 6; Family 7; Family 8
									lavalense	3	Family 4; Family 5; Family 8
									leptum	3	Family 2; Family 6; Family 7
									marseilloanorexicus	3	Family 2; Family 3; Family 4
									massiliensis	3	Family 3; Family 4; Family 7
									methylpentosum	3	Family 3; Family 5; Family 7
									mitsuokai	3	Family 2; Family 6; Family 9
									niger	3	Family 1; Family 2; Family 3
									obeum	3	Family 5; Family 6; Family 7
									ovatus	3	Family 2; Family 3; Family 8
									praeacuta	3	Family 2; Family 3; Family 7
									producta	3	Family 1; Family 6; Family 7
									propionicifaciens	3	Family 3; Family 5; Family 6
									putredinis	3	Family 3; Family 4; Family 6
									ruminococcus_torques	3	Family 1; Family 5; Family 6
									salyersiae	3	Family 1; Family 2; Family 3
									sonnei	3	Family 1; Family 2; Family 5
									sphenoides	3	Family 3; Family 8; Family 9
									splanchnicus	3	Family 3; Family 6; Family 7
									straminisolvens	3	Family 4; Family 6; Family 9
									sufflavum	3	Family 1; Family 4; Family 6
									tenuis	3	Family 2; Family 6; Family 8
									thermocellum	3	Family 6; Family 7; Family 8
									uberis	3	Family 1; Family 2; Family 7
									virosa	3	Family 4; Family 6; Family 7
									wadsworthensis	3	Family 3; Family 5; Family 7
									xylanophilum	3	Family 2; Family 3; Family 8
									agile	2	Family 8; Family 9
									aminobutyricum	2	Family 3; Family 6
									astaxanthinifaciens	2	Family 3; Family 4
									bowmanii	2	Family 6; Family 9
									byunsanensis	2	Family 3; Family 9
									caccae	2	Family 2; Family 7
									chartatabidum	2	Family 3; Family 8
									chlorellavorus	2	Family 1; Family 9
									clarus	2	Family 1; Family 9
									colihominis	2	Family 1; Family 7
									corporis	2	Family 3; Family 7
									culicicola	2	Family 1; Family 3
									cylindroides	2	Family 6; Family 7
									dentocariosa	2	Family 2; Family 7
									elsdenii	2	Family 5; Family 9
									eubacterium_siraeum	2	Family 3; Family 4
									finegoldii	2	Family 1; Family 2
									flexneri	2	Family 2; Family 5
									glycyrrhizinilyticum	2	Family 6; Family 7
									goldsteinii	2	Family 7; Family 8
									guaymasensis	2	Family 6; Family 7
									histaminiformans	2	Family 2; Family 5
									johnsonii	2	Family 2; Family 7
									lactis	2	Family 6; Family 7
									magna	2	Family 3; Family 8
									minuta	2	Family 3; Family 7
									multacida	2	Family 6; Family 9
									neopropionicum	2	Family 6; Family 7
									nexile	2	Family 1; Family 9
									orbiscindens	2	Family 2; Family 7
									parainfluenzae	2	Family 2; Family 8
									parasanguinis	2	Family 1; Family 2
									parvula	2	Family 2; Family 8
									peoriensis	2	Family 5; Family 8
									porcina	2	Family 1; Family 7
									proteoclasticus	2	Family 3; Family 4
									rava	2	Family 5; Family 9
									riparia	2	Family 4; Family 6
									sanguinis	2	Family 5; Family 8
									sinus	2	Family 5; Family 9
									stercoricanis	2	Family 1; Family 5
									succinatutens	2	Family 6; Family 9
									tannerae	2	Family 5; Family 9
									tayi	2	Family 6; Family 7
									thermophilus	2	Family 4; Family 6
									torques	2	Family 5; Family 7
									uenonis	2	Family 3; Family 6
									uniformis	2	Family 2; Family 4
									vulgatus	2	Family 1; Family 6
									wadsworthia	2	Family 5; Family 6
									xylaniphila	2	Family 1; Family 5
