# Supplementary material for: Identifying Microbiome Dynamics in Pediatric IBD: More than a Family Matter
Source: Biomedicines. 2023 Jul 13;11(7):1979. doi: 10.3390/biomedicines11071979 (PMC10377534; doi:10.3390/biomedicines11071979)
Supplement: Supplementary file 1 [file biomedicines-11-01979-s001.zip › Supplementary File S3.txt]

#NAME	MG-1	MG-2	MG-3	MG-4	MG-5	MG-6	MG-7	MG-8	MG-9	MG-10	MG-11	MG-12	MG-13	MG-14	MG-15	MG-16	MG-17	MG-18	MG-19	MG-20	MG-21	MG-22	MG-23	MG-24	MG-25	MG-26	MG-27	MG-28	MG-29	MG-30	MG-31	MG-32	MG-33
Zotu1	189	20	2682	363	1191	2725	4008	1355	2727	3247	4770	2192	2459	63	21	1455	127	7341	1177	1727	3266	80	20	2217	4033	6684	3503	977	56	1765	126	214	2074
Zotu2	1302	6050	161	4780	47	981	221	314	458	23	18	616	188	6850	285	339	55	49	55	613	42	8796	8175	171	31	15	5	2563	3059	166	45	17	1094
Zotu3	399	124	2537	1533	3374	1415	2485	733	1181	1187	6538	1264	834	1259	98	829	771	2967	355	842	44	10	3319	57	501	3	1439	2504	1290	348	315	2014	984
Zotu4	93	14	4377	809	2741	239	3346	2684	1278	1146	385	1651	482	549	53	746	2561	362	138	811	45	14	4197	56	628	1	1205	1943	1253	255	913	957	545
Zotu5	29	111	265	38	19	174	202	41	11	98	73	21	17	147	20881	1432	60	251	152	8	366	811	183	1528	60	1	855	571	520	1062	52	7	1506
Zotu6	5115	125	48	111	5	3	1	1535	19	2	2	1	0	0	0	3025	7576	565	321	14	7	3	4	0	0	0	0	1	0	0	3553	6090	1733
Zotu7	137	1297	491	325	655	441	885	154	1325	1845	960	872	192	96	17	60	424	321	56	111	15	3	670	14	2908	7	245	921	1319	116	97	270	94
Zotu8	217	8	465	1881	8	2	0	1	85	219	379	2	103	1142	53	47	4	6	7	2015	2299	3900	189	20	319	2	248	693	4	514	13	0	2407
Zotu9	48	135	777	176	167	2297	211	358	564	1874	754	203	2840	1556	78	72	126	18	19	0	399	970	1525	31	263	149	1083	159	756	127	15	5	40
Zotu10	198	958	449	140	273	821	612	136	403	1063	94	210	17	2409	152	182	1097	1512	198	1916	121	31	2055	26	560	4	459	102	786	213	46	294	77
Zotu11	4324	133	35	169	61	2	0	3	1	0	6	35	1	0	81	13	2	2	8115	43	25	54	59	7	1	25	2	5	33	2	1	8	2
Zotu12	0	0	0	0	0	0	0	0	0	0	0	0	0	0	0	0	0	0	0	0	0	0	0	0	0	0	0	0	0	0	10669	179	158
Zotu13	2	6	51	10	1164	12	1	4	14	7	11	1	24	8	5952	752	55	41	34	37	3	83	37	16	12	850	20	49	73	35	9	6	2417
Zotu14	0	0	0	0	0	0	0	0	0	0	0	0	0	0	0	0	0	0	12323	76	52	12	3	1	0	0	0	1	5	0	0	0	2
Zotu15	33	1671	146	1327	28	12	1	1	1589	34	7	1319	1728	26	13	29	376	40	35	0	846	800	30	3	1	0	409	284	5	871	27	24	60
Zotu16	0	0	0	0	0	0	0	450	5	1	0	1	0	0	0	0	18	1	2	0	158	2	13	8854	41	602	719	138	9	18	6	4	3
Zotu17	175	9	67	176	114	54	37	108	376	135	50	171	191	381	43	34	200	17	7	45	953	8	44	1243	195	4801	251	655	409	274	32	10	91
Zotu18	248	17	2781	631	242	8	413	927	376	1741	83	468	604	137	22	227	77	16	18	362	29	4	46	0	31	0	128	259	256	611	43	82	28
Zotu19	723	20	8	22	1	0	0	544	5	1	1	0	0	0	0	7373	82	8	20	1	2	0	0	0	0	0	0	0	0	0	35	19	4
Zotu20	526	648	170	556	121	718	181	414	17	378	6	217	390	224	11	8	1	1	3	0	350	3	1	0	0	0	519	731	511	702	21	4	109
Zotu21	25	0	0	1	282	3	1200	1311	38	8	5	1739	24	2	3	20	0	1	2	0	640	6	0	1	2890	4	3	17	1	6	3	0	4
Zotu22	0	375	9	11	214	795	258	935	24	5	496	24	573	669	231	37	4	528	49	1	1043	5	338	110	1	12	0	0	343	324	18	3	3
Zotu23	90	36	119	35	1	10	1	11	36	398	694	148	286	228	19	16	31	15	15	86	2597	1713	99	10	2	233	22	21	24	149	9	1	8
Zotu24	161	121	145	32	941	91	239	98	54	178	2296	10	6	28	2	113	82	346	28	176	19	2	272	5	59	0	140	20	239	193	154	658	137
Zotu25	936	65	23	75	262	4	2	530	6	3	5	2	2	1	4	5	1	3	1	4	2	1	0	0	1363	7	3	11	2	1560	301	890	748
Zotu26	17	277	10	1642	56	235	7	14	663	22	13	64	155	625	236	100	39	6	11	33	119	0	0	0	99	4	676	270	10	33	11	89	54
Zotu27	1	0	4	1	0	0	1939	486	61	19	7	1579	307	15	13	26	66	8	16	346	24	2	0	1	0	0	12	37	562	34	4	3	5
Zotu28	5	1	84	15	31	49	13	5	15	57	31	0	1	0	0	63	11	3541	517	22	367	3	1	0	20	154	17	32	60	101	3	1	11
Zotu29	1	0	0	0	0	0	0	1	0	0	0	0	0	0	0	773	22	5	4	2	0	0	0	0	0	0	0	0	0	0	1254	2435	770
Zotu30	13	509	174	242	30	494	49	45	319	275	167	229	768	446	4	21	12	11	9	1	171	560	272	4	60	64	241	74	118	86	1	2	9
Zotu31	99	8	1	487	26	400	22	34	283	191	430	57	202	962	63	46	67	9	6	155	6	0	228	3	270	2	141	171	410	173	51	93	125
Zotu32	0	4	2	1	0	1106	4	50	1	0	0	1	0	27	3	2	71	74	8	1185	37	14	2	1	0	0	0	1	326	123	5	4	597
Zotu33	164	646	59	497	13	0	59	37	140	36	26	119	120	271	18	18	2	244	28	32	44	3	0	393	284	1	5	723	491	23	11	27	21
Zotu34	21	0	0	0	0	0	0	6	0	0	0	0	0	0	0	3614	32	10	16	0	1	0	0	0	0	0	0	0	0	1	24	45	8
Zotu35	618	35	11	23	0	0	0	0	1	227	0	0	1	0	1	0	826	96	36	4	3	1	0	0	0	0	0	0	0	0	1021	852	152
Zotu36	58	922	22	23	328	23	286	69	659	56	10	346	54	53	8	61	44	1222	120	94	9	48	10	0	100	0	23	15	4	3	20	55	80
Zotu37	148	10	4	16	129	4	436	363	11	144	4	104	57	237	8	17	730	102	34	383	22	7	1	0	0	0	520	220	475	60	214	336	131
Zotu38	0	16	0	63	0	0	0	0	1	1	3	2	1	2	1	7	2	24	1	0	361	113	108	1120	11	1346	27	52	5	5	0	4	2
Zotu39	177	12	2	10	1	0	140	42	4	37	4	0	1	215	20	11	827	91	50	1133	46	13	1	1	0	0	0	34	0	276	482	340	120
Zotu40	27	215	53	183	44	185	32	37	154	38	141	25	63	152	14	35	392	316	56	290	755	9	43	941	98	1	101	47	59	19	27	15	13
Zotu41	34	4	887	204	1	1	22	14	37	61	49	42	352	9	3	7	103	126	17	17	131	2	0	0	20	0	191	75	333	25	5	0	7
Zotu42	472	20	8	466	123	482	234	47	11	30	27	3	0	3	0	31	1	5	0	0	1	0	0	0	0	0	1	1085	2	608	13	2	9
Zotu43	137	10	200	82	612	18	47	12	8	156	28	84	66	12	1	2	17	373	42	329	15	7	214	3	656	3	77	65	19	74	33	447	407
Zotu44	21	146	88	234	18	105	72	15	88	99	176	46	125	263	266	117	1	702	59	8	366	734	39	117	55	129	214	116	52	128	1	0	107
Zotu45	8	29	147	32	18	544	48	41	75	253	170	13	448	421	0	13	3	4	6	2	34	244	303	6	48	42	149	23	137	6	0	0	1
Zotu47	145	720	10	22	3	7	0	136	6	2	2	226	143	238	14	25	0	617	66	2	1	0	43	0	1	0	232	37	216	15	3	3	3
Zotu48	99	119	32	9	16	62	0	7	730	128	104	1	16	44	0	331	166	118	25	70	632	11	4	0	234	2	396	46	32	99	3	10	143
Zotu49	44	1	975	154	145	0	166	265	101	414	32	170	156	27	2	45	26	6	0	60	0	0	8	0	18	0	35	80	68	112	8	28	12
Zotu50	122	5	18	15	111	55	85	47	281	84	67	5	5	184	8	10	22	19	5	246	13	3	734	7	93	0	338	72	51	6	34	598	102
Zotu51	0	0	0	0	0	0	999	133	20	8	4	0	3	0	320	34	2	1	2	0	1	0	19	1	150	1	0	0	0	0	19	450	650
Zotu52	1	3	1	1	294	7	4	7	1	70	45	1	2	2	65	14	2	2	2	0	0	37	8	1	0	1946	34	86	9	12	9	2	50
Zotu53	6	3	158	10	37	390	52	31	260	270	159	210	578	0	0	18	6	27	11	1	145	2	0	1	111	57	216	7	3	70	0	2	9
Zotu54	2	0	144	23	2	228	3	15	109	4	512	77	367	55	14	357	26	83	16	24	2	1	0	99	0	0	1	0	0	854	41	81	13
Zotu55	16	608	17	288	3	172	6	10	61	16	13	63	112	486	2	2	4	1	0	0	10	480	287	1	6	1	11	57	122	13	3	0	8
Zotu56	257	16	6	23	17	0	122	214	6	6	1	2	5	27	1	1	796	111	41	265	9	3	0	0	0	0	3	10	374	149	72	321	100
Zotu57	9	2	0	110	329	3	0	189	3	2	1	0	205	105	6	41	18	2	5	102	3	0	9	0	0	406	10	28	1	588	15	34	43
Zotu58	92	4	303	72	243	58	155	124	178	9	215	136	3	3	1	1	301	37	10	74	3	0	0	0	0	0	190	33	147	24	48	376	64
Zotu59	0	0	0	0	190	938	4	5	1	109	110	2	0	0	1	4	0	0	0	251	554	9	0	0	0	0	25	5	1	1	0	0	0
Zotu60	217	12	3	9	60	90	590	96	19	76	7	348	22	157	18	13	114	13	10	73	7	1	2	0	0	0	59	7	0	2	61	343	72
Zotu61	26	4	81	242	1	0	1	2	17	28	64	0	17	277	3	9	0	3	3	175	275	899	25	52	142	20	40	108	2	42	0	0	241
Zotu62	40	234	76	27	20	45	85	16	65	37	41	38	47	119	173	87	2	84	18	4	140	180	37	222	108	927	139	128	112	143	0	0	153
Zotu63	0	980	28	25	1	0	0	0	0	1278	12	4	3	0	1	3	0	1	0	0	4	0	0	0	0	0	409	44	0	4	3	1	2
Zotu64	1	0	367	52	1	0	0	0	0	0	0	0	0	0	0	260	3	0	0	0	0	0	0	0	0	0	0	0	0	1	142	137	1785
Zotu65	44	6	82	259	0	0	0	1	8	30	85	1	20	270	1	16	0	11	2	210	240	751	22	29	171	10	33	89	7	53	0	0	296
Zotu66	0	0	0	0	0	0	0	0	0	0	1	0	0	0	0	0	58	12	5	2	2	0	0	0	0	1500	332	117	12	16	2	1	1
Zotu67	60	234	11	39	4	0	0	0	16	95	57	134	6	2	3	1	0	0	1	0	463	4	0	1	176	0	85	880	83	262	10	3	5
Zotu68	0	0	0	0	134	250	1	544	576	496	17	6	2	1	2	1	0	0	2	0	1	1	0	0	0	0	583	66	6	4	3	0	0
Zotu69	66	3	719	93	143	1	145	197	97	270	29	117	122	24	2	20	21	1	2	37	1	0	12	0	13	0	27	77	53	82	5	19	6
Zotu70	3	10	2	140	2	11	0	1	1	2	3	0	2	5	0	0	1	26	3	0	479	1146	64	452	5	62	8	5	2	4	0	1	6
Zotu71	0	0	0	1	0	0	0	0	118	2	2	0	0	0	3	0	0	0	3	1	0	0	0	0	0	0	0	0	0	1544	35	6	9
Zotu72	139	11	8	8	3	55	61	11	58	13	4	0	52	0	0	5	0	1	4	0	191	3	785	10	1	0	0	0	0	504	12	1	9
Zotu73	12	531	32	249	10	2	0	0	208	4	1	240	268	6	0	4	11	9	7	0	119	255	9	0	0	0	67	40	0	90	0	0	11
Zotu74	36	20	860	131	218	32	233	277	157	366	69	231	101	71	7	57	100	13	14	61	0	0	87	4	183	1	64	145	190	44	49	49	38
Zotu75	2	0	62	18	12	83	64	48	118	74	157	41	187	0	12	94	2	705	71	3	313	3	0	76	69	84	172	26	1	106	0	1	91
Zotu76	124	183	6	6	19	30	57	62	114	53	183	160	182	39	6	5	1	2	1	27	1	0	81	1	21	0	326	313	28	6	54	288	49
Zotu77	48	2	387	145	166	118	146	64	90	145	318	90	116	154	7	51	24	46	31	58	3	1	68	3	26	0	71	120	98	32	7	67	49
Zotu78	45	1	645	71	139	1	126	184	81	231	20	129	118	24	2	30	17	6	2	29	0	0	7	0	15	0	22	46	40	54	3	20	3
Zotu79	0	0	4	0	0	0	0	0	0	0	0	0	0	0	0	0	0	0	0	0	0	0	0	0	0	0	0	1067	630	39	8	2	2
Zotu80	36	4	10	278	1	1	0	7	1	4	12	1	9	319	1	2	0	0	0	65	43	874	38	47	25	3	3	74	2	9	0	0	96
Zotu81	0	0	199	427	23	21	0	3	190	6	11	108	7	0	1	4	0	2	1	0	0	0	0	0	224	0	337	30	2	5	2	0	1
Zotu82	27	0	10	26	18	12	11	13	54	17	12	47	48	89	3	5	1	2	3	3	81	4	3	120	69	927	26	84	59	17	0	0	17
Zotu83	9	0	1	0	83	1	382	218	15	10	9	489	27	4	2	3	0	2	1	10	191	5	0	0	1035	11	1	5	0	0	0	1	0
Zotu84	37	221	47	36	26	46	63	37	62	35	37	62	64	136	237	106	6	52	11	3	156	228	30	203	128	894	132	140	104	107	6	1	146
Zotu85	0	0	152	1	28	347	46	35	64	301	210	5	386	4	0	10	2	4	10	0	48	0	0	4	76	69	158	6	1	6	1	0	4
Zotu86	269	38	5	277	0	2	0	17	5	0	0	1	0	307	0	71	19	2	2	37	12	943	26	1	20	0	0	73	13	6	5	4	130
Zotu87	171	6	1	1	233	1227	6	16	1	0	0	1	0	0	0	0	0	0	0	0	0	0	0	0	0	0	0	0	0	0	0	0	0
Zotu88	9	0	0	0	0	0	0	0	1	0	24	3	0	0	2	1	0	306	72	3	4	0	0	0	5	0	50	3	104	983	37	8	14
Zotu89	27	277	6	14	9	0	29	26	135	17	53	1	52	0	2	4	21	6	2	29	4	1	135	3	10	0	0	315	318	422	28	3	15
Zotu90	0	0	0	0	0	0	0	0	0	0	0	0	0	0	0	0	0	0	0	0	0	0	0	0	0	0	0	0	0	0	1614	62	37
Zotu91	28	0	12	26	27	7	8	22	64	24	23	45	38	95	4	5	0	5	2	2	74	3	4	111	80	969	49	69	57	27	0	1	16
Zotu92	11	1	0	0	54	2	311	228	8	8	1	366	11	3	0	0	0	0	3	0	225	1	0	0	860	3	0	4	0	0	0	0	3
Zotu93	0	0	0	0	1540	10	0	4	0	0	1	0	0	0	0	1	0	0	1	0	0	0	0	0	0	0	0	0	0	0	0	0	0
Zotu94	1	0	0	267	1	0	0	22	463	430	11	5	0	1	0	0	0	0	1	504	19	2	0	0	0	0	0	0	0	0	0	0	0
Zotu95	0	0	0	0	0	0	0	0	0	0	0	0	0	0	0	0	0	0	0	0	0	0	0	0	0	0	0	0	0	0	0	1407	227
Zotu96	26	0	10	16	72	95	29	18	24	402	176	45	40	45	5	3	36	36	4	75	10	0	168	6	161	0	39	61	114	100	9	13	3
Zotu97	5	0	0	0	65	1	289	167	8	1	1	312	18	2	1	1	0	0	3	0	151	1	0	0	706	1	2	5	0	0	0	0	1
Zotu98	11	4	10	17	1	157	8	9	13	3	2	1	23	518	2	0	0	0	0	0	0	291	269	1	1	1	0	25	120	1	0	0	2
Zotu99	279	7	23	21	18	13	98	17	1	109	32	102	30	32	2	13	172	29	14	224	14	3	0	0	0	0	1	386	273	17	34	29	102
Zotu100	8	0	0	0	114	1	244	121	4	4	4	280	7	3	0	1	0	2	4	0	94	1	0	1	652	2	0	1	1	0	0	0	1
Zotu101	0	0	13	5	106	72	41	12	90	238	260	2	0	0	1	0	67	32	7	447	17	2	100	1	0	0	20	37	3	207	51	26	8
Zotu102	6	655	0	244	1	4	0	0	32	0	0	105	25	28	4	0	4	0	0	3	5	325	19	1	0	0	0	31	1	13	2	0	5
Zotu103	34	9	53	36	181	102	86	25	55	64	329	57	45	65	5	17	42	164	27	75	4	1	89	4	17	0	55	89	64	17	10	102	41
Zotu104	5	0	0	1	41	0	190	200	9	4	1	292	15	3	3	2	0	0	1	1	186	3	0	0	574	3	1	2	0	0	0	1	1
Zotu105	0	0	4	1	8	1	106	181	40	68	6	63	10	12	2	4	379	54	18	134	9	1	0	0	0	0	11	18	134	187	46	163	65
Zotu106	0	0	0	0	0	2	0	0	0	0	0	4	0	18	1	0	0	0	1161	4	13	0	1	1	0	0	0	0	0	0	0	0	0
Zotu107	0	0	0	0	0	0	0	0	0	0	0	0	0	0	0	0	0	0	0	0	0	0	0	1103	4	0	0	0	1	0	0	0	0
Zotu108	0	0	0	0	0	0	0	439	498	12	1	1	510	6	6	2	0	0	2	0	0	0	0	0	0	0	0	0	0	0	0	0	0
Zotu109	0	0	0	0	0	0	0	89	1	0	1	0	0	0	0	0	0	0	0	66	4	0	1	0	0	0	860	123	8	7	6	1	0
Zotu110	0	0	0	0	0	0	0	0	0	0	0	0	0	0	0	0	0	0	0	0	0	0	0	0	0	0	0	0	1054	51	10	1	3
Zotu111	11	44	13	483	2	14	8	6	37	64	20	28	49	53	1	12	1	1	0	6	1	0	102	3	89	1	85	58	48	12	3	1	0
Zotu112	29	187	10	195	3	55	6	11	36	6	9	21	43	268	193	30	1	25	9	1	33	668	43	13	4	8	20	58	58	23	0	0	64
Zotu113	98	3	1	7	15	359	43	12	13	89	1	1	426	1	0	11	0	0	1	0	6	0	3	1	0	0	0	0	0	29	0	0	2
Zotu114	577	18	95	173	5	0	0	0	119	2	43	0	0	0	0	1	0	0	0	0	0	0	0	0	112	0	0	0	0	0	0	0	0
Zotu115	0	0	0	0	0	0	0	0	0	0	0	0	0	0	0	0	0	0	1297	6	7	2	2	0	0	1	0	0	0	0	0	0	1
Zotu116	12	1	529	30	82	1	108	140	58	217	8	94	38	6	0	23	11	0	1	22	0	0	6	0	13	0	19	33	40	14	7	3	1
Zotu117	0	0	0	0	0	0	0	57	0	0	0	0	0	0	0	0	0	0	0	0	11	0	2	745	12	196	94	28	0	1	0	0	0
Zotu118	0	0	0	0	0	0	0	0	0	0	0	0	0	0	0	0	0	0	1176	1	0	0	0	0	0	0	0	0	0	0	0	0	0
Zotu119	36	2	450	51	47	1	65	106	68	189	15	64	76	11	2	27	9	1	3	26	1	1	2	0	7	0	21	36	25	52	7	12	2
Zotu120	4	1	29	193	0	0	1	0	35	12	8	8	26	31	5	9	0	38	1	35	86	0	0	202	52	61	82	81	57	91	4	28	60
Zotu121	97	120	27	136	23	156	19	59	2	62	0	37	106	49	6	1	0	0	0	0	88	2	1	0	0	0	101	82	51	111	4	0	17
Zotu122	27	1	42	195	36	51	36	27	30	30	114	117	111	57	5	14	92	28	13	18	1	8	175	2	2	0	16	44	23	112	11	31	11
Zotu123	7	0	350	47	54	13	60	130	44	77	8	53	32	37	1	25	49	6	0	13	2	0	29	3	21	0	25	54	38	7	10	15	16
Zotu124	0	0	0	0	0	5	0	21	0	0	0	3	9	0	0	0	0	0	0	0	0	0	0	0	0	0	499	91	318	22	10	0	3
Zotu125	2	2	30	17	7	19	3	0	220	18	17	213	298	0	1	5	6	26	10	4	139	2	0	4	3	2	82	14	0	94	1	1	12
Zotu126	0	0	0	0	0	0	0	0	0	0	0	0	3	0	0	0	0	7	183	1	38	67	1	69	0	681	8	32	2	1	2	2	1
Zotu127	78	4	1	4	0	0	0	38	2	52	0	32	0	3	2	3	283	34	14	593	18	4	0	0	0	0	0	1	0	269	37	30	17
Zotu128	353	10	2	18	195	3	0	81	2	0	0	0	0	0	0	0	0	0	0	64	0	0	1	0	0	0	0	0	0	0	20	294	72
Zotu129	4	0	85	14	0	3	1	13	8	28	85	0	23	1	0	24	2	91	7	123	240	7	0	3	123	2	53	30	0	111	5	3	151
Zotu130	0	0	0	0	97	2	0	1	0	0	0	0	1	0	0	0	420	37	25	296	8	2	1	0	0	0	0	0	0	0	87	121	51
Zotu131	525	19	9	21	239	7	1	1	2	1	0	0	0	0	0	0	164	22	11	0	1	0	0	0	0	0	0	0	0	0	37	70	13
Zotu132	0	0	0	0	24	0	58	23	2	105	3	309	240	6	6	4	83	10	6	63	5	1	0	3	1	0	13	2	8	0	12	120	19
Zotu133	55	3	151	208	14	21	205	36	147	124	208	28	16	9	1	1	6	0	1	4	1	0	0	1	14	0	2	93	163	27	4	3	5
Zotu134	3	38	13	124	8	265	3	9	12	5	36	0	5	9	1	5	2	47	8	11	50	98	256	196	13	0	17	8	5	9	0	1	2
Zotu135	0	0	0	0	0	0	0	38	4	0	0	0	0	0	0	0	0	0	0	0	15	0	2	679	8	118	84	11	0	0	0	0	0
Zotu136	5	0	67	20	1	1	0	1	7	20	93	0	37	2	0	4	0	3	0	131	200	7	0	5	121	3	40	21	0	36	0	0	167
Zotu137	0	0	0	0	0	5	0	44	909	40	7	2	2	0	1	1	0	0	0	1	0	1	1	0	8	0	0	0	0	1	0	0	1
Zotu138	31	48	28	168	32	52	32	33	34	41	0	17	10	25	4	2	6	2	0	32	33	0	3	12	55	0	14	42	58	134	3	11	60
Zotu139	5	25	9	26	5	9	24	7	45	8	8	7	17	30	177	28	1	60	21	1	227	111	1	2	13	120	71	25	10	32	1	0	7
Zotu140	10	23	19	9	0	5	11	3	5	55	148	29	41	68	5	4	2	8	2	9	284	495	14	2	3	66	11	4	2	14	0	0	0
Zotu141	40	22	244	208	15	14	98	17	138	25	88	85	34	10	2	4	7	3	2	4	1	1	5	71	27	0	3	84	173	42	12	13	5
Zotu142	0	0	0	1	0	0	0	33	0	0	0	0	0	0	0	0	1	0	1	0	24	0	2	776	2	156	60	5	0	2	0	0	1
Zotu143	0	0	0	0	6	0	0	38	1	1	0	0	1	0	0	0	0	0	0	0	13	0	0	551	19	185	107	6	0	0	0	1	0
Zotu144	0	0	0	0	0	0	0	0	0	0	0	0	0	0	0	0	0	0	0	880	23	8	1	0	0	0	0	0	0	0	0	0	0
Zotu145	38	1	1	80	22	144	10	15	78	50	232	20	83	206	9	9	23	4	0	33	1	0	65	0	175	0	53	55	102	30	6	31	30
Zotu146	47	6	13	135	2	3	1	5	9	10	36	0	9	78	1	59	13	113	17	17	369	404	0	3	11	0	26	13	1	73	8	13	10
Zotu147	0	71	10	9	7	205	17	1	2	30	2	12	89	148	5	6	10	132	25	1	1	0	0	0	0	0	9	0	28	2	0	1	79
Zotu148	35	2	387	111	159	69	120	66	67	154	176	86	139	70	3	28	21	42	10	39	3	0	39	2	10	0	46	86	57	18	7	38	29
Zotu149	0	0	0	0	0	0	0	41	0	0	0	0	0	0	0	0	0	0	0	0	23	0	1	556	16	201	103	24	1	1	0	0	1
Zotu150	3	0	0	0	0	0	0	0	0	0	0	0	0	0	0	0	0	0	917	0	0	0	0	0	0	0	0	0	0	0	0	0	0
Zotu151	51	58	18	32	3	8	1	73	23	13	13	3	13	62	197	27	4	45	11	3	210	157	2	488	13	199	74	50	10	720	17	4	143
Zotu152	0	0	0	0	0	0	0	0	0	0	0	0	0	0	0	0	127	12	8	46	4	1	0	0	0	0	0	0	0	0	531	146	36
Zotu153	3	2	4	2	1	2	40	4	1	3	18	6	8	7	1	1	0	3	0	0	410	457	29	2	1	4	0	2	0	2	0	0	0
Zotu154	14	1	16	34	65	0	81	90	33	47	4	13	21	15	1	0	79	14	13	21	2	0	0	0	0	0	48	74	93	6	25	17	51
Zotu155	14	2	449	43	70	0	84	143	45	159	5	89	50	4	1	17	19	1	0	18	0	0	7	0	21	0	13	35	36	22	2	6	1
Zotu156	16	0	67	10	8	1	31	29	2	9	0	50	26	75	9	7	112	12	7	47	2	1	0	0	0	0	0	2	35	284	32	53	110
Zotu157	2	156	27	43	9	83	6	3	32	21	36	41	102	115	0	1	0	0	0	0	20	107	54	0	19	11	32	5	15	5	0	0	0
Zotu158	80	5	63	11	142	10	41	103	26	0	33	22	1	0	0	0	38	4	2	6	0	0	0	0	290	0	31	8	16	50	33	104	42
Zotu159	0	0	0	0	0	0	0	0	0	0	0	0	0	0	0	810	1	1	0	0	0	0	0	0	0	0	0	0	0	0	0	0	0
Zotu160	0	0	0	0	0	0	0	0	0	1	0	0	0	0	0	0	0	0	0	0	0	0	0	0	0	574	13	28	4	2	4	0	0
Zotu161	2	0	42	4	9	26	7	0	2	10	11	2	1	0	0	7	1	622	42	4	43	2	0	0	13	38	5	5	9	8	0	0	8
Zotu162	28	1	2	148	62	2	59	19	36	13	32	0	25	32	2	78	14	2	4	78	4	2	1	2	90	2	106	136	38	11	61	90	25
Zotu163	7	0	0	2	2	171	27	39	38	24	0	17	28	12	2	0	4	0	0	51	5	1	0	0	4	0	12	5	61	156	13	16	10
Zotu164	0	0	0	2	0	2	0	0	0	0	0	992	53	11	2	14	3	1	1	0	0	0	6	5	0	0	0	0	0	0	0	0	0
Zotu165	14	1	1	71	9	85	8	10	51	20	113	11	31	136	5	9	9	9	1	10	0	0	46	0	78	0	24	23	66	18	4	24	28
Zotu166	47	3	0	4	138	1	42	12	9	0	1	0	93	9	2	3	248	39	12	6	2	0	0	0	10	0	0	1	30	5	143	47	25
Zotu167	13	1	236	46	88	3	52	32	31	88	29	35	64	15	1	14	4	2	0	21	0	0	4	0	1	0	16	28	19	14	1	7	4
Zotu168	45	0	0	3	0	0	0	106	2	0	0	0	0	0	0	1	0	0	0	0	1	0	0	0	0	0	294	41	104	16	1	164	39
Zotu169	0	68	2	241	17	57	1	2	86	4	1	17	38	136	8	10	0	5	0	2	8	0	0	0	52	0	94	33	3	3	1	2	3
Zotu170	29	77	27	49	12	0	41	28	33	49	2	36	2	0	0	2	16	2	3	22	0	0	0	0	93	0	40	40	114	7	3	45	42
Zotu171	0	0	0	0	0	0	0	1	0	0	0	0	0	0	0	0	0	0	0	0	0	0	0	0	0	0	478	147	3	8	3	1	2
Zotu172	0	0	0	0	0	0	0	0	1	0	0	0	0	0	0	0	0	0	0	0	0	0	0	695	7	1	0	0	0	0	0	0	0
Zotu173	0	0	0	0	0	0	0	0	0	0	0	38	3	1	0	0	0	0	0	0	0	0	0	0	0	0	36	651	34	7	0	0	0
Zotu174	14	32	3	4	0	2	0	2	0	6	2	23	5	71	0	0	0	0	0	3	24	498	27	0	0	3	0	3	4	0	0	0	0
Zotu175	0	0	0	0	63	0	0	15	97	242	7	1	1	1	1	2	2	0	2	1	0	1	0	0	0	0	1	23	0	305	62	6	7
Zotu176	0	0	0	0	0	0	0	0	0	0	0	0	0	0	0	666	5	3	0	0	0	0	0	0	0	0	1	0	0	0	0	0	0
Zotu177	0	33	6	101	0	1	0	0	29	1	23	1	0	3	0	1	1	31	9	0	60	0	229	176	98	0	1	17	3	5	0	0	0
Zotu178	6	0	1	0	0	0	0	0	0	0	0	1	0	0	0	1	0	0	0	0	0	0	0	0	0	0	0	475	0	141	6	3	0
Zotu179	7	0	1	54	55	0	0	32	1	0	1	0	142	44	4	20	9	0	1	12	1	0	0	0	0	182	4	5	0	147	2	3	12
Zotu180	3	31	3	31	5	0	1	1	1	5	3	0	1	3	2	0	3	38	2	36	5	0	0	477	13	0	0	6	0	9	0	0	1
Zotu181	13	1	22	122	1	0	0	0	7	15	30	0	11	84	34	2	1	1	0	24	452	519	1	3	18	3	22	64	1	38	1	0	174
Zotu182	1	0	2	0	0	3	5	2	0	74	160	27	65	0	0	1	0	1	1	6	297	7	0	4	0	84	2	0	0	11	0	0	0
Zotu183	22	18	58	16	109	11	66	23	54	23	24	22	3	132	6	170	5	10	2	8	0	0	12	0	35	0	34	129	41	4	11	57	42
Zotu184	0	0	61	21	10	0	1	18	9	17	85	52	26	1	0	4	15	0	0	26	0	6	0	201	23	5	31	7	13	39	1	2	1
Zotu185	0	0	0	0	0	0	0	0	0	0	0	0	0	0	0	0	182	24	7	1	0	0	0	0	0	0	0	0	0	0	342	130	31
Zotu186	66	125	30	28	94	111	56	33	47	137	164	48	6	158	3	35	218	106	7	321	20	2	117	8	85	1	69	18	187	40	12	63	13
Zotu187	1	0	13	3	12	12	6	1	2	7	5	0	0	0	0	6	0	434	45	1	38	2	0	0	9	37	1	4	6	8	0	0	0
Zotu188	0	0	0	0	0	0	0	0	0	0	0	0	0	0	0	26	0	0	0	0	0	0	0	0	0	0	0	0	0	0	51	43	520
Zotu189	15	20	1	2	11	0	7	6	46	10	36	3	13	36	0	372	9	9	3	5	0	0	0	0	64	1	72	51	45	9	23	23	25
Zotu190	40	2	2	3	4	120	19	3	21	20	1	0	150	3	2	7	0	0	1	0	51	1	99	4	0	0	0	0	0	70	1	1	24
Zotu191	11	0	1	57	15	75	6	2	21	18	163	5	38	112	2	5	8	4	1	9	0	0	15	0	14	0	35	35	32	2	6	12	12
Zotu192	0	0	100	23	0	0	0	0	0	0	0	0	0	0	0	0	213	19	12	247	9	1	1	0	0	0	0	0	0	0	28	78	17
Zotu193	0	0	66	18	1	0	166	45	9	1	0	39	33	2	1	0	13	6	1	105	4	3	0	0	0	0	2	47	85	44	28	78	22
Zotu194	0	0	0	0	0	0	0	0	0	0	0	0	0	0	0	0	40	5	0	23	2	1	0	0	0	0	0	0	0	0	98	354	56
Zotu195	35	3	2	1	14	3	5	0	33	2	18	1	1	1	0	0	4	152	15	7	288	3	0	10	56	0	5	1	2	11	0	1	0
Zotu196	2	561	9	67	0	0	0	0	0	4	3	7	0	0	0	0	0	0	0	0	12	0	0	0	11	0	3	40	4	10	0	0	0
Zotu197	6	4	45	11	1	18	10	10	4	74	33	113	11	1	3	60	0	14	3	0	183	2	11	0	0	0	0	0	15	5	50	74	8
Zotu198	55	4	0	1	13	5	5	21	16	9	15	25	13	3	1	16	90	11	2	72	6	4	36	0	29	0	14	23	17	30	16	64	37
Zotu199	17	1	1	0	2	140	46	29	5	21	0	0	65	5	0	2	264	33	9	25	5	0	0	0	0	0	10	16	3	2	6	23	11
Zotu200	0	0	0	0	0	0	0	0	0	0	0	0	0	0	0	0	0	0	0	0	0	0	0	0	0	453	16	27	0	6	3	3	0
Zotu201	9	1	10	4	134	8	9	9	1	19	10	43	13	31	3	13	81	13	5	29	1	0	9	0	23	0	54	22	8	143	14	106	23
Zotu202	1	117	0	222	4	23	0	1	22	0	0	2	16	190	3	1	0	0	0	0	1	0	0	0	5	0	3	26	2	0	0	0	4
Zotu203	30	5	14	17	3	4	6	10	112	43	6	91	31	0	1	3	29	16	1	34	0	1	29	1	23	0	33	73	44	6	10	35	6
Zotu204	14	59	4	2	7	63	5	4	8	14	7	1	6	8	0	1	18	50	6	23	50	2	40	17	17	0	15	12	12	10	0	3	3
Zotu205	0	0	117	22	0	0	0	240	8	233	4	0	0	0	0	0	0	0	0	0	0	0	0	0	0	0	0	4	1	54	2	0	1
Zotu206	18	1	0	37	5	72	3	4	39	19	77	10	36	102	8	2	15	1	1	8	0	0	25	0	48	0	21	25	43	13	6	16	17
Zotu207	0	0	0	0	0	1	0	0	0	0	0	0	0	0	393	35	0	1	3	0	0	0	0	0	0	68	1	8	2	19	0	0	1
Zotu208	58	9	0	6	202	5	22	9	9	19	11	1	2	0	7	2	4	3	0	6	9	2	4	72	5	5	1	0	12	2	7	2	1
Zotu209	14	301	1	83	0	0	1	0	9	1	0	16	6	53	1	2	0	0	0	14	2	4	1	0	4	0	0	92	27	1	0	1	0
Zotu210	0	0	175	20	1	1	175	44	4	0	1	1	0	1	0	0	0	0	0	0	0	0	0	0	4	0	0	2	0	0	2	1	0
Zotu211	0	30	9	82	0	8	0	1	0	4	5	0	0	4	0	67	0	6	1	0	52	3	44	462	6	0	0	6	0	5	1	0	0
Zotu212	15	3	1	2	17	17	9	5	1	0	35	0	218	20	3	4	120	74	14	30	5	0	0	0	69	0	2	1	3	1	17	3	2
Zotu213	0	0	0	0	0	0	0	0	0	0	0	0	0	0	0	0	149	19	13	0	1	0	0	249	79	0	0	0	0	0	0	0	0
Zotu214	3	0	1	7	2	54	69	38	25	2	1	0	1	1	0	0	1	0	2	0	0	0	0	1	0	0	0	0	0	220	2	0	2
Zotu215	13	246	8	1	131	3	78	11	105	14	2	79	6	23	1	11	10	280	14	40	0	5	2	0	27	0	3	0	1	2	4	12	16
Zotu216	0	0	0	0	0	3	0	10	351	4	4	0	21	0	0	0	0	0	0	0	0	0	0	0	0	0	0	3	11	39	0	1	1
Zotu217	0	0	0	0	0	0	0	0	0	0	0	0	0	0	0	0	225	29	14	69	6	3	0	0	0	0	0	0	0	0	267	34	16
Zotu218	49	6	0	2	0	0	0	2	0	0	1	228	6	37	5	6	54	14	8	0	0	1	0	0	0	0	0	0	0	1	0	84	16
Zotu219	6	0	223	15	55	1	42	44	17	60	14	30	13	3	0	5	8	1	1	3	0	0	2	0	1	0	8	17	10	2	1	5	0
Zotu220	0	0	0	0	33	1	33	7	89	3	95	19	7	35	4	2	8	1	3	59	5	0	0	0	0	0	52	169	42	3	1	0	32
Zotu221	2	20	3	2	24	10	4	3	17	13	11	11	47	22	1	16	25	8	3	277	15	12	3	0	66	0	23	17	20	0	3	7	2
Zotu222	2	76	17	190	2	1	0	0	95	3	2	57	109	3	11	4	12	8	2	0	213	201	0	1	0	0	46	31	0	101	1	1	14
Zotu223	0	0	0	0	0	0	0	0	0	0	0	446	16	0	7	3	0	0	1	0	0	0	0	0	0	0	0	0	0	0	0	0	0
Zotu224	3	3	10	6	6	79	10	8	20	66	47	24	107	87	4	0	0	5	1	0	143	108	3	0	23	11	52	5	7	2	0	0	0
Zotu225	0	0	0	0	0	0	0	0	0	0	0	0	0	0	0	0	372	33	18	0	0	0	0	0	0	0	0	0	0	0	76	1	4
Zotu226	3	68	12	186	1	1	0	0	90	2	4	48	101	5	12	5	9	11	6	1	257	217	2	0	1	0	49	27	0	109	1	2	11
Zotu227	13	8	2	73	3	0	13	5	5	5	54	2	2	0	0	1	17	1	3	0	0	0	0	0	0	0	0	68	23	155	5	2	2
Zotu228	0	43	1	64	1	24	0	1	19	0	24	1	2	12	1	4	0	20	5	1	34	2	50	16	10	0	0	35	3	10	1	23	168
Zotu229	0	0	0	0	0	0	5	3	1	0	0	0	0	0	0	0	368	42	15	0	2	0	0	0	0	0	0	0	0	0	0	0	0
Zotu230	0	0	0	0	0	0	0	0	0	0	0	177	190	2	1	10	0	0	0	0	0	0	0	0	0	0	0	0	0	0	0	0	0
Zotu231	0	0	0	0	0	0	0	0	0	0	0	0	0	0	0	0	0	0	0	0	0	0	0	0	0	0	0	0	0	0	350	126	35
Zotu232	0	0	12	80	68	9	37	15	16	5	14	9	36	42	6	53	17	1	2	52	5	0	0	0	19	0	8	14	21	39	4	11	6
Zotu233	0	408	8	8	0	0	1	0	0	0	0	0	0	0	0	0	0	0	0	0	0	0	0	0	0	0	0	0	0	0	0	0	1
Zotu234	8	107	40	12	6	42	5	8	60	77	51	43	183	66	62	11	17	0	2	0	230	237	14	2	3	36	67	22	33	93	0	0	9
Zotu235	5	3	76	9	6	116	5	13	33	87	54	5	184	182	77	9	4	2	3	1	85	161	15	4	32	54	134	17	53	9	0	0	7
Zotu236	51	165	6	46	10	87	43	16	98	28	19	48	31	68	1	20	2	107	1	7	73	2	2	0	50	0	69	93	24	45	1	0	16
Zotu237	0	0	0	0	1	0	0	27	1	0	0	37	47	1	2	0	88	17	2	59	3	0	0	0	0	0	0	0	74	11	37	46	15
Zotu238	5	6	27	2	5	27	20	4	38	54	8	0	0	18	2	1	14	23	4	9	1	0	80	2	0	0	18	76	18	6	10	11	14
Zotu239	0	0	0	0	0	0	0	0	0	0	0	0	1	0	0	0	0	0	0	0	0	0	0	0	0	0	114	73	384	37	3	2	4
Zotu240	0	0	54	9	0	29	2	10	1	44	2	0	0	0	0	0	0	0	0	0	0	0	0	0	0	0	0	0	0	0	58	275	64
Zotu241	1	58	5	104	4	75	1	1	100	12	2	12	61	77	2	0	3	10	6	0	19	0	0	0	7	2	78	7	8	10	0	0	0
Zotu242	0	0	0	0	0	0	0	0	0	0	0	0	0	0	0	0	0	0	0	0	0	0	395	4	0	0	0	0	0	0	0	0	0
Zotu243	22	3	2	2	2	0	41	125	6	4	1	177	59	8	0	3	0	6	1	7	0	0	0	0	5	0	2	1	5	9	4	0	0
Zotu244	0	0	0	0	0	0	0	0	0	0	0	0	0	0	0	0	0	0	0	0	0	399	14	0	0	0	1	0	0	0	0	0	0
Zotu245	2	68	4	25	2	10	4	1	7	13	13	5	15	43	0	1	0	94	5	0	29	83	2	0	10	22	10	3	2	5	0	0	1
Zotu246	0	0	0	0	1	0	28	7	1	0	0	3	3	25	3	2	0	0	0	0	0	0	0	0	0	0	67	5	0	1	49	223	40
Zotu247	40	138	3	5	7	0	3	1	10	47	1	44	0	2	0	0	0	0	1	11	0	0	33	0	0	0	5	0	115	83	5	1	3
Zotu248	27	59	89	10	199	54	101	25	67	98	293	44	7	106	1	13	72	139	7	66	0	0	159	0	100	0	46	14	79	18	9	51	18
Zotu249	4	38	2	133	17	0	5	0	11	3	11	0	9	3	0	1	0	12	1	1	62	1	113	59	7	0	11	15	7	1	0	0	0
Zotu250	0	0	0	0	1	12	0	0	0	0	399	3	11	0	0	2	0	0	0	0	5	0	0	0	0	0	0	0	0	0	0	0	0
Zotu251	86	90	3	114	0	0	0	11	30	30	22	22	0	4	4	0	0	0	0	0	0	0	1	0	30	0	36	27	0	0	0	0	0
Zotu252	2	7	4	0	1	130	11	47	2	3	0	2	25	3	2	2	1	1	0	109	6	2	1	0	0	0	21	17	28	5	47	23	19
Zotu253	0	63	33	8	0	0	0	4	0	0	0	58	12	1	1	1	0	0	0	20	1	0	0	0	0	0	0	9	274	20	5	2	1
Zotu254	0	0	0	0	0	3	0	18	0	0	0	4	4	0	0	0	0	0	0	0	0	0	0	0	0	0	133	131	54	3	1	1	0
Zotu255	0	0	49	11	1	7	12	8	4	4	7	94	78	15	1	4	3	21	7	22	2	0	1	0	10	0	29	35	71	24	6	15	5
Zotu256	10	221	2	15	0	0	0	1	3	12	13	43	0	1	0	1	0	0	0	1	27	3	1	0	75	0	14	90	5	20	0	0	1
Zotu257	1	0	1	0	0	0	1	0	0	0	4	0	0	0	1	0	0	1	0	0	0	9	1	0	0	336	4	15	5	4	2	0	4
Zotu258	4	48	15	26	7	0	0	0	2	5	16	2	8	72	1	1	0	0	0	20	28	169	3	0	30	0	4	18	1	2	0	0	19
Zotu259	1	1	11	4	12	1	2	6	56	88	13	23	53	0	0	2	0	2	0	39	30	0	0	2	52	2	22	30	0	25	0	0	1
Zotu260	0	0	3	14	15	41	2	2	102	6	1	11	49	5	0	6	0	2	2	1	8	0	0	0	43	0	95	7	0	2	0	1	4
Zotu261	0	25	1	3	1	0	0	0	0	0	0	0	0	0	0	1	0	8	1	0	1	0	25	473	1	1	1	0	0	0	0	0	0
Zotu262	13	4	139	30	102	4	2	11	2	6	9	4	1	3	0	0	5	6	2	6	2	0	14	8	6	0	42	7	8	8	7	24	3
Zotu263	0	2	4	2	0	8	1	2	2	1	0	0	0	8	272	23	2	66	12	0	6	2	0	0	1	0	36	13	17	14	0	0	9
Zotu264	0	19	1	35	1	4	1	3	10	8	4	4	7	4	0	0	5	15	1	12	18	2	31	186	2	0	2	10	2	8	0	9	5
Zotu265	0	100	2	1	39	0	0	1	0	6	1	0	0	0	0	0	0	0	0	21	0	0	129	3	62	0	0	10	10	0	0	3	3
Zotu266	0	0	0	0	0	0	0	1	300	6	3	0	1	0	0	0	0	0	0	0	0	0	0	0	0	0	0	0	0	0	0	0	0
Zotu267	0	0	0	0	28	0	0	1	4	0	3	0	0	0	7	0	0	0	64	0	2	132	4	2	2	98	4	11	0	1	0	3	4
Zotu268	1	0	15	0	4	0	2	7	53	1	1	15	7	30	1	2	14	2	4	20	2	1	46	0	26	0	47	11	2	136	8	7	12
Zotu269	5	0	170	15	33	0	30	45	14	35	9	23	22	0	0	5	6	1	0	2	0	0	3	0	4	0	4	16	10	5	0	5	2
Zotu270	0	0	0	1	0	0	0	0	0	0	0	0	0	0	0	0	0	0	0	2	398	4	24	46	0	0	0	0	0	0	0	0	0
Zotu271	0	0	0	9	0	1	0	0	2	0	0	0	0	1	0	0	0	0	0	0	7	21	3	386	20	2	1	0	0	1	0	0	0
Zotu272	0	0	0	0	0	0	0	0	296	6	5	0	0	0	0	0	0	0	0	0	0	0	0	0	0	0	0	0	0	0	0	0	0
Zotu273	19	0	0	15	66	1	5	3	44	7	0	18	1	0	0	0	51	12	4	44	3	0	66	3	63	0	56	15	54	4	1	3	7
Zotu274	0	0	0	45	1	0	0	5	28	12	1	6	19	55	4	2	5	55	9	0	0	0	0	0	3	0	20	3	13	20	1	0	30
Zotu275	4	44	17	120	6	45	0	0	68	34	26	13	100	66	4	3	2	9	0	1	99	87	6	0	5	1	58	13	5	13	0	0	1
Zotu276	0	0	0	0	0	0	0	0	0	0	135	1	1	0	1	0	0	0	0	0	0	0	0	0	0	0	0	0	0	143	3	2	0
Zotu277	21	90	1	163	0	0	0	2	0	1	1	0	1	0	0	1	0	1	0	2	89	0	51	5	96	0	4	2	3	0	0	2	0
Zotu278	1	0	0	0	0	0	1	0	0	362	5	2	1	0	0	0	0	0	0	1	1	1	0	0	0	0	0	0	0	0	0	0	0
Zotu279	0	0	0	0	0	0	18	13	81	1	0	1	0	0	0	0	0	0	0	87	2	1	0	0	0	0	199	19	50	5	5	1	1
Zotu280	4	0	82	46	0	0	1	3	8	7	8	3	81	4	0	1	8	27	1	1	31	1	0	0	8	0	28	9	28	3	0	0	0
Zotu281	0	7	0	0	0	0	0	0	0	0	0	0	0	0	0	0	0	0	0	0	0	0	0	0	0	0	0	0	312	17	2	1	1
Zotu282	2	17	0	2	22	0	10	12	0	4	23	5	0	1	0	13	9	1	2	9	0	0	0	0	96	0	49	41	47	5	5	8	6
Zotu283	0	0	0	0	0	0	0	0	0	0	0	0	0	0	7	1	0	1	0	0	0	0	0	0	0	28	1	4	0	1	0	0	298
Zotu284	0	0	0	0	0	0	0	0	0	83	279	0	0	0	1	0	0	0	0	0	0	0	0	0	0	0	0	0	0	0	0	0	0
Zotu285	9	1	1	1	88	2	8	2	6	4	10	0	0	2	42	0	0	1	125	1	2	1	8	3	2	18	3	3	3	3	0	0	3
Zotu286	1	4	3	20	2	25	15	4	11	7	4	4	38	51	4	3	2	5	1	41	0	25	8	0	56	0	54	14	9	4	0	2	1
Zotu287	0	0	0	0	0	0	0	0	0	1	0	80	106	0	2	1	0	0	2	155	4	0	0	0	0	0	0	0	5	2	0	0	0
Zotu288	0	0	0	0	0	0	0	0	0	0	0	0	0	0	0	331	2	1	1	1	0	0	0	0	0	0	0	0	0	0	0	0	0
Zotu289	18	14	2	4	0	1	7	6	23	6	8	3	5	3	0	0	0	1	0	0	13	0	143	78	18	0	31	21	11	5	0	0	0
Zotu290	0	0	20	6	44	1	0	13	0	0	0	0	0	0	0	0	0	0	0	0	0	0	0	0	0	0	0	0	125	8	69	49	5
Zotu291	8	2	10	25	12	39	11	13	50	33	25	9	17	55	0	6	34	0	0	14	0	0	28	0	91	0	24	37	83	4	8	17	10
Zotu292	20	1	30	9	5	1	3	2	0	1	0	0	23	10	2	0	0	1	1	22	1	0	0	0	9	0	19	22	142	15	1	3	16
Zotu293	30	3	2	4	15	9	23	27	38	3	0	0	9	14	1	3	0	0	0	30	1	0	1	0	40	0	1	0	27	4	17	12	16
Zotu294	34	15	77	78	192	95	98	34	62	85	258	68	39	104	3	25	58	174	7	88	4	2	110	4	27	0	98	77	59	27	19	107	35
Zotu295	14	9	38	22	31	0	8	3	8	6	14	43	10	25	3	2	6	8	2	19	1	0	62	0	6	0	19	19	39	10	0	1	3
Zotu296	0	0	0	0	0	0	0	0	0	0	0	0	0	0	0	0	0	0	0	0	0	0	0	0	0	0	0	0	0	0	0	284	37
Zotu297	0	0	0	0	0	0	0	307	4	0	0	0	0	0	0	0	0	0	0	0	0	0	0	0	0	0	0	0	0	0	0	0	0
Zotu298	10	67	0	3	1	1	0	0	7	11	7	18	1	0	0	0	0	0	0	0	27	1	0	0	48	0	20	121	10	23	1	0	1
Zotu299	4	9	2	6	5	4	1	1	8	4	3	6	8	20	1	2	0	3	0	1	4	12	1	15	14	194	6	13	7	2	0	0	2
Zotu300	0	0	0	0	0	1	0	0	0	0	0	0	0	0	0	0	0	0	0	288	7	5	0	0	0	0	0	0	0	0	0	0	0
Zotu301	9	2	23	7	10	2	8	10	12	1	4	11	9	24	2	1	4	0	2	15	1	0	12	0	20	0	54	62	34	5	10	45	18
Zotu302	0	0	0	0	0	5	116	16	6	1	0	0	2	0	0	0	0	0	0	0	0	0	0	0	0	0	0	0	0	0	0	0	86
Zotu303	20	2	18	0	104	2	11	0	2	15	10	5	2	1	0	0	1	73	5	56	0	0	22	0	78	0	1	1	2	3	4	42	15
Zotu304	0	0	0	0	0	0	0	0	0	0	0	0	0	0	0	0	0	0	0	225	3	2	1	0	0	0	0	0	0	0	27	1	0
Zotu305	17	70	110	68	213	34	163	129	121	156	47	124	42	55	5	23	156	26	2	80	4	1	158	10	194	0	99	88	123	19	48	71	18
Zotu306	0	0	0	0	0	0	1	0	0	0	0	0	0	0	0	0	0	0	0	0	0	0	0	0	0	0	0	0	0	0	0	0	271
Zotu307	2	0	26	7	71	8	6	1	5	17	0	22	19	25	1	45	0	0	1	0	1	0	7	3	0	0	2	3	33	62	6	2	1
Zotu308	0	0	0	0	0	0	243	21	8	1	2	0	1	0	0	1	0	0	0	0	0	0	0	0	0	0	0	0	0	0	0	0	0
Zotu309	44	4	2	7	0	0	0	0	0	0	30	29	81	0	2	3	0	0	0	0	0	0	63	2	9	0	0	0	27	3	24	37	5
Zotu310	0	0	0	0	0	0	0	11	175	6	0	1	0	1	0	0	0	0	2	0	0	0	0	0	9	0	1	1	0	142	5	0	7
Zotu311	1	9	6	1	34	2	2	3	6	2	14	5	7	1	0	6	31	6	2	40	1	2	21	3	14	0	2	19	13	2	11	19	16
Zotu312	18	3	2	1	11	2	1	15	1	8	9	22	22	17	4	43	12	3	1	55	5	2	0	0	23	0	2	11	3	6	3	12	24
Zotu313	25	1	0	3	56	314	2	6	1	0	0	0	0	0	0	0	0	0	0	0	1	0	0	0	0	0	0	0	0	0	0	0	0
Zotu314	13	2	0	2	27	225	0	2	1	0	0	0	0	0	0	0	0	0	0	0	0	0	0	0	0	0	0	0	0	0	0	0	0
Zotu315	5	0	1	0	16	7	4	4	16	9	60	13	13	0	1	1	8	1	0	0	0	0	10	0	16	1	46	17	24	19	2	14	45
Zotu316	3	0	0	1	0	0	8	72	158	4	2	62	5	1	0	4	39	8	3	4	1	0	0	0	0	0	2	0	4	0	0	24	3
Zotu317	79	202	10	43	15	126	44	25	109	24	43	51	50	93	0	34	4	149	9	7	76	5	5	1	99	0	87	119	34	40	0	0	26
Zotu318	0	1	0	2	1	0	0	0	0	0	0	0	1	0	0	1	0	1	0	1	289	4	1	39	3	0	0	1	0	0	0	0	0
Zotu319	3	0	0	0	5	1	37	18	3	0	2	47	3	1	0	1	0	0	0	0	27	0	0	0	134	2	0	1	0	0	0	0	0
Zotu320	2	0	0	0	6	1	37	26	0	0	1	60	8	0	1	0	0	1	0	0	30	1	0	0	157	2	0	0	0	0	0	0	0
Zotu321	0	0	38	5	0	0	0	7	2	0	0	0	117	62	3	4	0	1	1	3	1	0	0	0	0	0	28	4	7	2	0	0	0
Zotu322	42	3	1	7	19	0	10	4	0	30	36	8	6	12	1	46	1	1	0	17	0	0	0	0	11	1	18	32	28	6	6	18	3
Zotu323	0	0	0	0	0	0	0	0	1	22	0	0	0	10	1	1	1	0	0	0	0	0	0	0	1	0	0	0	261	17	6	1	2
Zotu324	0	0	0	0	0	0	0	0	0	0	0	0	0	0	0	0	0	0	0	0	0	0	0	0	0	0	0	0	0	0	233	5	7
Zotu325	0	0	0	0	0	0	0	304	8	1	0	22	1	0	0	1	0	0	0	0	0	0	0	0	0	0	0	23	0	0	1	0	0
Zotu326	0	0	0	0	11	0	0	1	1	0	2	0	0	0	2	1	0	0	17	0	1	0	2	0	2	178	3	10	1	2	2	1	8
Zotu327	0	0	0	4	3	3	0	3	0	0	0	0	2	2	2	1	0	0	0	1	11	17	5	2	0	198	3	6	1	0	0	0	0
Zotu328	15	1	1	1	0	0	19	7	1	6	0	0	0	18	0	1	79	17	1	56	0	0	0	0	0	0	0	3	0	16	22	41	10
Zotu329	0	0	1	282	51	2	0	0	3	0	0	0	0	0	0	0	0	0	0	0	0	0	0	0	0	0	0	0	0	0	0	0	0
Zotu330	9	29	0	3	17	15	21	18	45	25	23	6	7	1	1	1	0	0	0	0	0	0	0	0	15	0	65	13	7	11	0	0	4
Zotu331	0	0	3	0	0	0	0	0	0	0	0	0	68	55	2	4	0	0	1	0	0	0	0	0	0	0	59	7	51	1	2	1	1
Zotu332	0	201	0	5	0	0	6	5	0	0	1	8	25	1	0	0	0	0	0	10	0	0	0	0	0	0	0	8	2	0	0	0	0
Zotu333	1	3	0	1	2	0	0	0	0	3	73	13	0	54	3	5	7	0	0	5	0	7	28	5	60	25	0	4	0	1	1	1	1
Zotu334	1	0	0	0	0	0	1	0	0	0	0	162	6	2	1	3	0	1	0	109	7	2	0	0	0	0	0	0	0	0	0	0	1
Zotu335	24	1	6	2	46	9	17	9	35	14	19	3	0	43	0	5	7	2	0	55	2	0	88	4	34	0	48	12	13	0	4	96	12
Zotu336	0	0	0	0	0	0	0	0	0	0	0	0	0	0	0	0	73	14	7	80	12	1	0	0	0	0	0	0	0	0	117	0	2
Zotu337	0	0	0	0	0	0	3	24	26	0	5	0	20	1	0	0	16	0	1	0	49	1	0	0	0	0	0	20	32	23	0	0	0
Zotu338	0	0	0	0	0	0	0	0	0	0	0	0	0	0	0	0	0	0	0	0	0	0	0	0	0	0	0	0	0	0	1	162	48
Zotu339	0	0	1	0	51	1	34	17	2	5	4	0	0	0	0	16	15	0	0	2	0	0	0	0	0	0	20	20	11	1	6	31	20
Zotu340	0	0	0	0	0	0	0	70	134	4	0	1	0	0	1	0	0	0	0	0	0	0	0	0	0	0	0	5	0	1	0	0	0
Zotu341	28	0	1	2	0	39	2	1	7	6	1	14	3	0	1	0	109	15	3	1	28	0	0	0	1	0	3	3	1	0	0	0	4
Zotu342	143	12	33	58	1	0	0	0	52	0	17	1	0	0	0	0	0	0	0	0	0	0	0	0	44	0	0	0	0	0	0	0	0
Zotu343	0	0	0	0	0	0	0	0	0	0	0	0	0	0	0	0	0	0	0	0	0	0	194	4	0	0	0	0	0	0	0	0	0
Zotu344	0	0	0	0	0	0	189	34	8	2	1	0	0	0	1	0	0	0	0	0	0	1	0	0	0	0	0	0	0	0	0	0	0
Zotu345	0	2	0	6	0	0	0	0	0	0	0	0	1	1	0	1	0	4	0	0	33	18	6	121	1	164	2	3	0	0	0	0	1
Zotu346	1	2	0	2	18	3	0	11	65	1	1	1	242	3	0	0	0	0	0	0	0	0	0	0	0	0	1	0	0	0	0	0	0
Zotu347	0	0	0	0	1	0	1	256	10	0	0	3	1	0	0	0	0	1	0	1	1	0	0	0	0	0	13	0	0	0	10	0	0
Zotu348	0	0	0	0	0	3	0	0	0	0	0	0	0	3	0	0	0	0	202	0	1	0	0	0	0	0	0	0	0	0	0	0	0
Zotu349	0	0	0	0	0	0	0	38	0	0	0	21	1	0	0	0	0	0	0	101	3	0	0	0	0	0	67	8	0	3	8	0	0
Zotu350	0	0	0	0	0	0	0	0	0	0	0	0	0	0	0	0	0	0	0	0	0	0	0	0	0	0	0	0	228	21	4	0	5
Zotu351	0	0	0	0	0	0	0	0	0	0	0	0	0	0	0	0	0	0	0	0	0	0	0	0	0	0	0	0	0	0	201	10	4
Zotu352	2	38	2	4	8	80	1	14	18	2	1	0	1	0	0	0	5	3	0	4	17	1	19	2	1	0	29	43	12	27	1	1	3
Zotu353	3	20	1	2	10	0	1	7	3	1	17	1	0	2	0	20	0	0	0	5	0	0	112	3	3	0	10	1	0	12	2	11	2
Zotu354	0	0	0	32	0	0	0	4	57	53	2	0	0	0	0	0	0	0	0	55	0	2	0	0	0	0	0	0	0	0	0	0	0
Zotu355	14	1	0	0	18	206	1	3	0	1	0	0	0	0	0	0	0	0	0	0	0	0	0	0	0	0	0	0	0	0	0	0	0
Zotu356	0	0	0	0	0	0	0	33	100	0	2	0	117	3	0	0	0	2	0	0	0	1	0	0	0	0	0	0	0	0	0	0	0
Zotu357	0	0	0	0	2	63	0	1	0	0	5	1	58	0	1	0	0	0	1	0	42	1	0	0	0	0	0	0	0	0	0	0	0
Zotu358	0	0	0	0	0	0	0	23	0	0	0	0	0	0	0	0	0	0	0	201	7	5	0	0	0	0	0	0	0	0	0	0	0
Zotu359	6	0	15	1	14	11	1	13	20	11	3	21	20	17	1	1	10	1	0	31	6	0	0	9	4	0	0	11	6	11	9	4	82
Zotu360	49	3	3	0	43	265	17	101	3	4	1	0	0	0	1	286	23	71	30	2	0	0	0	0	0	0	0	0	0	0	19	40	85
Zotu361	7	10	11	7	13	0	7	11	13	19	5	6	5	11	1	2	6	1	0	33	2	2	0	0	10	0	0	25	46	5	4	12	8
Zotu362	0	0	0	16	6	39	0	0	10	14	2	7	0	0	0	0	8	1	2	1	0	0	0	0	0	0	32	14	12	33	4	0	3
Zotu363	9	7	0	54	21	0	14	11	0	4	2	6	4	35	2	1	5	16	2	16	1	0	0	0	11	0	16	16	4	5	8	18	13
Zotu364	0	0	0	0	0	0	0	0	0	0	3	0	0	0	0	0	0	79	7	1	1	0	0	0	0	0	10	3	11	70	1	0	1
Zotu365	2	0	0	0	0	0	0	0	0	0	4	0	3	1	0	1	0	84	10	0	0	0	0	0	0	0	12	0	22	81	5	0	0
Zotu366	1	0	1	0	12	11	0	16	2	2	3	0	3	0	0	0	10	42	6	0	0	26	20	0	1	0	8	2	23	4	4	14	7
Zotu367	0	58	2	1	0	0	0	0	0	0	0	0	0	0	0	0	0	0	0	0	63	0	0	89	0	0	0	0	0	0	0	0	0
Zotu368	0	14	1	4	2	56	5	0	1	2	0	1	21	49	0	3	2	32	2	0	1	0	0	0	0	0	0	0	3	0	0	0	9
Zotu369	0	194	1	4	0	0	0	0	0	0	0	0	0	0	0	0	0	0	0	0	0	0	0	0	0	0	0	0	0	0	0	0	3
Zotu370	0	0	0	0	0	0	0	109	2	1	0	71	25	2	0	0	0	0	1	0	0	0	0	0	0	0	0	2	2	0	9	2	0
Zotu371	0	0	0	0	0	1	0	172	3	1	1	0	4	0	0	0	0	0	0	0	3	0	0	0	0	0	0	0	0	3	0	0	0
Zotu372	0	0	0	0	0	0	0	18	0	5	0	27	1	2	2	0	0	0	0	62	1	2	0	0	0	0	0	0	0	114	4	1	1
Zotu373	0	5	13	4	24	0	6	5	0	7	18	2	7	0	0	18	16	2	0	8	0	0	0	0	7	0	1	7	3	3	6	9	5
Zotu374	0	190	0	8	0	0	0	0	0	0	0	1	0	0	0	0	0	0	0	0	1	0	0	0	1	0	1	5	0	0	0	0	0
Zotu375	1	0	0	0	1	0	0	53	107	1	5	0	147	2	0	0	0	0	1	0	0	0	0	1	2	4	1	1	0	0	0	0	0
Zotu376	0	0	0	35	1	0	0	2	83	61	1	1	0	0	0	0	0	0	1	42	0	1	0	0	0	0	0	0	0	0	0	0	0
Zotu377	0	0	0	0	3	4	51	10	4	81	29	0	0	0	0	1	0	5	0	16	1	0	0	0	0	0	12	0	0	0	10	0	0
Zotu378	0	0	0	0	0	0	0	0	0	0	0	0	0	0	0	155	0	0	0	0	0	0	0	0	0	0	0	0	0	0	0	0	0
Zotu379	3	2	7	2	11	1	19	33	0	51	40	2	3	2	0	0	1	0	0	4	0	3	0	0	0	0	0	0	0	0	2	1	0
Zotu380	16	7	16	22	37	42	30	9	28	30	122	19	23	25	2	14	14	60	3	34	2	0	29	3	11	0	24	42	23	15	7	20	14
Zotu381	4	1	11	25	1	14	1	3	2	1	18	12	5	1	0	2	5	0	0	0	0	1	3	0	10	0	10	39	46	13	3	1	0
Zotu382	0	0	0	0	0	0	0	0	0	0	0	0	0	0	0	0	0	0	0	161	5	0	0	0	0	0	0	1	0	0	0	0	13
Zotu383	1	0	0	96	11	1	0	1	75	57	2	0	0	1	0	0	0	0	0	45	1	1	0	0	0	0	0	0	0	0	0	0	0
Zotu384	2	7	2	32	6	10	5	1	4	3	0	2	4	8	2	0	0	0	0	2	5	0	0	7	11	0	3	8	9	21	2	3	11
Zotu385	13	1	19	3	28	0	6	26	5	3	1	1	1	5	0	0	0	3	0	0	2	0	29	0	0	1	4	2	1	11	1	7	0
Zotu386	0	0	0	0	2	0	34	13	0	0	0	72	0	0	0	0	0	0	0	0	4	0	0	0	166	0	0	0	1	0	0	0	0
Zotu387	5	2	16	14	0	11	3	3	10	7	2	0	8	6	0	1	0	0	0	0	14	0	8	31	4	0	13	3	1	11	0	0	1
Zotu388	9	214	1	11	0	0	0	0	2	0	0	4	0	4	0	0	0	0	0	0	1	0	1	0	1	0	1	57	14	3	0	0	0
Zotu389	0	0	0	0	0	0	0	0	0	0	0	0	0	0	0	0	0	0	165	0	0	0	0	0	0	0	0	0	0	0	0	0	0
Zotu390	0	0	0	0	0	0	0	18	103	2	0	32	5	0	0	4	0	0	0	0	0	0	0	0	0	0	0	0	0	0	0	0	0
Zotu391	0	0	0	2	35	1	0	3	1	0	1	0	0	0	13	2	0	0	0	0	0	54	4	0	0	0	5	0	0	0	0	8	21
Zotu392	0	14	15	1	0	10	5	0	0	4	3	2	2	7	6	8	0	5	1	0	2	30	4	6	4	0	19	5	14	11	0	0	9
Zotu393	1	41	2	39	1	0	0	8	11	13	3	6	8	10	1	0	0	4	0	5	74	1	0	2	3	12	30	18	2	8	0	1	0
Zotu394	0	0	0	6	0	0	0	0	0	1	0	0	0	2	0	0	0	3	0	0	45	129	3	45	2	11	1	1	0	0	0	0	0
Zotu395	2	0	0	0	0	0	0	0	0	0	3	1	0	0	0	0	0	60	8	0	0	0	0	0	0	0	6	4	10	75	0	0	0
Zotu396	6	0	1	0	10	201	1	2	0	0	0	0	1	0	0	0	4	0	0	0	0	0	0	0	0	0	0	0	0	0	3	1	0
Zotu397	102	5	2	4	42	42	182	28	5	20	3	149	5	57	1	3	42	4	0	26	2	0	0	0	0	0	17	3	0	0	16	90	10
Zotu398	8	3	0	13	13	7	9	10	14	8	2	5	2	1	0	0	5	4	0	2	5	0	34	3	14	0	22	14	16	15	0	0	2
Zotu399	0	0	0	0	21	27	1	58	44	54	1	0	0	0	0	0	0	0	0	0	0	0	0	0	0	0	38	10	0	0	0	0	0
Zotu400	0	9	0	0	1	1	0	2	20	0	5	2	0	1	0	3	1	0	0	0	0	1	0	0	0	0	0	137	0	12	0	0	0
Zotu401	5	8	0	2	5	7	8	38	1	3	3	0	0	5	0	0	17	5	0	2	0	1	28	4	4	0	7	27	18	8	1	0	0
Zotu402	0	0	0	0	0	0	0	0	0	0	0	0	0	0	0	0	0	28	2	0	39	1	10	73	1	0	0	0	0	0	0	0	0
Zotu403	4	0	1	12	2	12	3	3	12	10	52	0	2	16	0	0	3	0	0	1	0	0	9	0	41	0	7	9	14	4	2	5	0
Zotu404	39	18	1	6	1	44	3	3	13	4	0	0	0	0	0	1	3	13	1	0	64	0	0	10	0	0	0	0	0	16	1	1	0
Zotu405	0	141	1	2	0	0	0	0	0	0	0	0	0	0	1	0	0	0	0	0	0	0	0	0	0	0	0	0	0	1	0	0	0
Zotu406	0	0	0	0	0	0	2	0	0	0	1	0	0	0	2	0	0	50	4	0	0	0	0	0	0	0	6	0	12	127	0	0	2
Zotu407	101	3	2	7	32	0	7	1	0	1	0	40	1	1	1	0	8	2	0	11	1	0	0	0	0	0	37	6	24	1	1	2	1
Zotu408	140	10	3	8	0	0	0	0	0	0	0	0	0	0	1	0	0	0	0	0	0	0	0	0	0	0	0	34	1	0	0	0	0
Zotu409	1	0	0	0	1	63	3	5	8	4	0	2	6	3	0	1	0	0	0	8	2	0	0	0	0	0	2	2	8	26	2	4	4
Zotu410	0	0	0	0	0	0	17	16	1	2	1	19	3	0	0	0	13	2	1	19	0	0	0	0	0	0	17	1	67	3	1	2	0
Zotu411	0	0	0	0	0	0	0	0	0	0	0	0	0	0	0	0	0	0	0	0	0	0	0	0	0	0	0	0	0	0	23	115	48
Zotu412	0	0	0	0	14	0	0	17	0	1	0	0	0	16	0	2	0	0	0	64	2	0	0	0	0	0	0	0	0	0	9	45	13
Zotu413	1	1	1	0	2	5	2	0	7	13	13	25	1	0	0	1	0	6	1	0	49	0	0	0	46	0	10	18	0	13	0	0	0
Zotu414	0	0	0	0	0	0	0	11	66	2	0	0	145	5	0	0	0	0	0	0	0	0	0	0	0	0	0	0	0	0	0	0	0
Zotu415	0	0	0	0	9	3	0	12	51	2	0	0	156	0	0	0	0	0	0	0	0	0	0	0	0	0	1	0	7	0	0	0	0
Zotu416	4	1	1	4	0	0	0	2	1	5	3	1	14	2	1	0	51	7	6	1	0	0	0	0	1	0	9	2	62	5	18	38	5
Zotu417	0	0	0	0	0	132	0	0	0	1	1	0	0	0	0	0	0	5	0	0	0	43	0	0	0	0	0	0	0	4	1	0	0
Zotu418	0	1	0	0	0	1	0	5	141	3	2	0	0	0	8	0	0	8	0	10	1	0	0	0	0	0	0	3	0	0	2	0	3
Zotu419	1	0	2	0	1	3	0	2	6	0	44	8	11	2	0	1	3	0	0	6	0	0	1	0	3	0	3	2	70	7	0	3	2
Zotu420	0	0	0	0	0	0	6	18	21	0	28	0	3	4	1	2	0	0	0	32	0	0	6	0	16	1	0	2	41	0	8	0	1
Zotu421	0	0	0	0	78	0	0	0	0	0	0	0	0	0	0	27	1	56	7	0	0	0	0	0	0	0	1	0	0	0	0	0	0
Zotu422	1	0	0	0	0	0	0	0	0	0	0	0	0	0	0	0	0	0	0	134	4	1	1	0	0	0	0	0	0	0	1	0	0
Zotu423	39	131	3	3	7	4	20	9	44	11	74	28	39	10	0	1	7	1	0	13	0	0	23	1	17	0	54	48	53	38	14	50	8
Zotu424	4	0	0	0	0	0	0	75	2	0	0	0	0	0	0	0	70	10	1	0	1	0	0	0	0	0	6	1	1	0	13	1	1
Zotu425	2	52	5	8	0	0	0	0	0	0	3	1	0	9	0	0	0	0	0	0	0	0	23	1	0	1	1	15	17	1	2	0	0
Zotu426	0	0	4	5	3	0	0	4	2	6	5	0	6	4	0	0	0	1	0	16	24	2	0	172	8	32	16	6	0	6	0	0	13
Zotu427	0	0	0	0	0	0	0	0	0	0	0	0	0	0	0	0	0	0	0	0	151	0	0	5	0	0	0	0	0	0	0	0	0
Zotu428	0	0	0	0	0	0	0	0	0	0	0	0	0	0	0	0	0	0	1	0	0	0	0	0	0	0	0	0	0	150	6	0	1
Zotu429	1	4	0	23	0	1	0	0	2	0	0	2	1	2	0	1	0	2	0	0	55	60	27	7	1	14	0	2	1	0	0	0	0
Zotu430	0	0	0	0	0	0	0	27	57	0	1	0	87	1	0	0	0	0	0	0	0	0	0	0	0	0	0	0	0	0	0	0	0
Zotu431	2	1	4	14	5	0	1	0	1	1	1	0	1	0	20	4	0	3	0	0	0	7	4	0	3	47	0	25	1	1	1	1	8
Zotu432	0	0	0	0	0	0	0	0	0	0	0	0	0	0	0	0	0	0	0	0	0	0	0	0	0	0	0	24	0	0	0	0	121
Zotu433	7	0	4	8	31	0	40	23	6	8	1	5	9	13	3	0	40	4	2	9	0	0	0	0	0	0	8	22	44	2	22	30	19
Zotu434	10	10	0	14	4	0	1	5	48	2	0	3	0	0	0	0	0	0	0	0	0	0	0	0	0	0	22	6	0	0	0	4	2
Zotu435	19	3	6	4	3	0	2	8	8	0	6	11	1	3	0	40	3	0	0	19	1	1	22	2	0	0	16	2	8	0	3	9	3
Zotu436	44	1	0	0	0	0	0	2	0	0	0	0	0	0	0	0	27	5	3	27	1	0	0	0	0	0	0	0	0	0	0	43	10
Zotu437	0	0	0	0	0	0	0	0	0	0	0	0	0	0	0	136	0	0	0	0	0	0	0	0	0	0	0	0	0	0	0	0	0
Zotu438	0	0	0	0	1	1	0	2	0	0	0	0	0	0	0	0	0	0	0	41	3	1	0	0	0	0	0	0	0	2	33	62	15
Zotu439	0	189	3	2	0	0	0	1	0	0	0	1	0	0	0	1	0	0	0	0	1	0	2	0	0	0	1	2	4	1	0	0	0
Zotu440	4	1	3	1	9	21	3	1	0	1	0	4	2	15	1	4	10	6	0	71	3	2	33	1	5	0	6	1	5	3	8	6	5
Zotu441	0	0	0	0	0	0	0	0	0	0	0	0	0	0	0	0	0	0	0	0	0	0	0	0	0	0	0	0	0	0	0	0	124
Zotu442	1	0	0	0	0	14	8	8	1	62	2	11	6	3	0	0	5	0	0	2	1	0	0	0	0	0	8	2	8	0	2	8	3
Zotu443	12	44	24	12	43	51	18	1	20	32	13	8	1	128	4	11	47	46	2	113	19	0	40	7	53	0	13	6	40	6	3	19	1
Zotu444	0	0	0	0	0	0	0	0	0	0	0	0	0	0	0	0	0	0	0	0	0	0	0	0	0	0	0	95	0	1	0	0	28
Zotu445	13	0	0	1	0	0	0	4	16	21	5	6	19	4	0	1	0	0	0	0	0	0	0	0	0	0	0	5	12	20	0	0	0
Zotu446	12	37	9	2	4	14	15	9	5	34	11	17	3	36	1	4	47	12	3	76	1	1	14	0	22	0	8	8	90	6	4	11	5
Zotu447	8	2	225	15	26	3	16	37	15	71	9	23	19	6	0	3	2	0	0	5	0	0	0	2	8	0	5	7	18	10	1	3	1
Zotu448	11	2	1	0	8	1	4	2	0	0	0	8	4	0	0	0	30	5	1	34	1	0	0	0	0	0	8	13	14	1	11	10	15
Zotu449	6	1	2	2	18	2	10	11	0	11	24	23	7	3	1	1	3	1	2	9	0	0	0	0	5	0	4	11	10	3	2	21	17
Zotu450	3	8	11	2	15	18	22	1	9	43	53	4	3	10	1	0	5	10	3	7	0	0	15	0	21	0	3	5	16	3	0	2	0
Zotu451	2	1	1	13	0	1	0	1	0	1	7	0	1	10	0	4	0	23	1	1	28	61	0	0	3	2	3	2	0	0	0	0	0
Zotu452	0	0	0	0	34	0	0	0	0	0	0	0	0	0	0	0	11	1	0	5	0	0	0	0	0	0	0	0	0	0	13	18	57
Zotu453	0	0	0	0	0	0	0	0	0	0	0	0	0	0	0	0	0	0	0	0	0	0	0	0	0	0	0	0	0	0	117	45	10
Zotu454	0	0	0	0	0	0	0	0	0	0	0	0	0	4	1	0	0	0	0	0	0	0	0	0	0	0	0	1	189	7	0	1	1
Zotu455	0	2	0	0	0	0	0	1	1	0	1	0	1	0	0	1	0	0	0	2	0	0	0	1	0	10	0	1	9	78	3	0	9
Zotu456	0	0	6	0	5	81	1	1	0	0	0	6	0	10	0	2	0	0	0	31	2	0	0	0	0	0	1	0	1	4	8	0	1
Zotu457	109	2	2	8	0	0	0	1	0	0	0	0	1	0	0	0	0	0	0	0	0	0	0	0	0	0	0	0	0	0	0	0	0
Zotu458	0	0	0	0	157	5	0	0	0	0	0	0	0	0	0	0	0	0	0	0	0	0	0	0	0	0	0	0	0	0	0	0	0
Zotu459	0	0	3	0	24	5	4	3	7	15	47	0	0	0	0	0	3	2	0	14	1	0	12	0	0	0	0	2	2	6	1	0	0
Zotu460	64	5	9	0	10	4	30	3	2	16	15	18	11	13	1	1	37	8	0	56	2	0	0	0	2	0	3	29	60	5	6	2	10
Zotu461	0	0	0	0	0	0	0	3	0	0	1	0	0	0	0	1	0	0	1	0	0	0	0	0	0	0	0	0	0	119	4	0	1
Zotu462	0	0	0	0	9	0	0	62	1	2	0	1	0	0	0	0	42	5	4	23	2	1	0	0	0	0	0	0	42	2	9	1	0
Zotu463	0	0	0	0	1	0	0	3	0	0	0	0	0	0	0	0	0	0	0	0	1	0	0	64	3	39	8	0	0	0	0	0	0
Zotu464	1	0	0	0	0	0	0	0	0	0	0	0	2	0	0	0	0	0	0	0	0	0	0	0	0	0	0	0	0	113	5	0	0
Zotu465	0	0	0	0	0	0	0	0	0	0	0	0	0	0	0	0	0	0	0	0	158	0	0	0	0	0	0	0	0	0	0	0	0
Zotu466	0	0	0	0	26	35	0	17	36	1	1	0	0	0	0	0	24	2	1	0	0	0	0	0	0	0	0	0	0	0	0	0	0
Zotu468	0	0	0	0	0	0	0	0	0	0	0	0	0	0	0	0	0	0	0	0	0	0	0	0	0	0	0	0	148	5	0	0	1
Zotu469	0	0	0	0	0	0	0	0	0	0	0	0	0	0	0	0	0	0	0	0	0	0	0	0	0	0	0	0	0	0	0	130	24
Zotu470	0	0	0	0	0	0	0	0	0	0	0	0	0	0	0	0	67	1	2	0	0	0	0	0	0	0	0	0	0	0	63	68	4
Zotu471	2	0	0	0	0	0	0	0	0	0	0	0	3	0	0	0	38	2	1	33	4	1	0	0	0	0	0	50	29	2	1	0	1
Zotu472	0	0	0	0	0	0	7	26	0	3	0	25	0	0	1	1	0	0	0	13	1	0	0	0	0	0	0	0	0	32	1	0	4
Zotu473	0	2	2	42	1	6	6	1	4	1	3	1	14	13	2	0	0	2	2	12	1	0	4	0	4	0	40	6	5	0	0	0	1
Zotu474	0	0	0	0	33	1	0	8	0	0	0	16	15	0	0	27	1	0	0	0	0	0	0	0	57	1	0	1	0	0	2	11	14
Zotu475	8	33	36	19	44	11	30	54	60	48	15	42	19	12	2	9	41	9	0	34	3	0	28	2	40	0	44	34	42	19	17	22	8
Zotu476	6	1	0	0	0	0	0	0	0	0	0	1	14	0	0	0	87	21	5	5	0	0	0	0	0	0	0	7	8	5	0	0	0
Zotu477	7	0	12	9	19	16	10	6	3	9	45	25	27	15	1	0	19	13	0	5	0	0	41	0	0	0	2	9	1	12	0	4	3
Zotu478	2	1	0	0	16	9	4	1	4	30	24	5	1	11	0	1	4	9	0	8	0	0	29	1	26	0	0	3	9	6	0	1	0
Zotu479	0	1	0	0	14	0	18	3	10	10	5	5	2	42	2	30	0	0	2	0	0	1	0	0	3	0	16	18	3	0	0	1	1
Zotu480	0	0	0	0	1	1	0	0	0	0	0	0	0	0	0	0	0	108	4	0	3	0	0	0	0	5	0	0	1	1	0	0	0
Zotu481	2	9	0	0	0	0	4	0	0	0	0	0	0	5	0	1	0	0	0	0	5	139	5	0	0	1	0	2	1	0	0	0	2
Zotu482	0	0	0	0	0	9	0	4	16	27	0	2	1	1	0	0	48	4	3	0	0	0	0	0	0	0	0	0	18	4	2	0	0
Zotu483	0	0	0	0	0	0	0	30	51	2	0	0	135	1	4	0	0	0	0	1	0	0	0	0	0	0	0	0	0	0	0	0	0
Zotu484	0	0	0	0	0	1	69	11	3	1	1	0	1	0	0	0	0	0	0	0	0	0	0	0	0	0	0	0	17	1	0	0	1
Zotu485	0	0	0	0	0	0	98	9	4	1	0	1	0	0	0	0	0	0	0	0	0	0	0	0	0	0	0	0	0	0	0	0	0
Zotu486	3	23	2	1	0	34	3	5	2	6	7	1	1	1	0	0	1	23	2	2	10	2	3	0	0	0	5	1	1	39	2	1	0
Zotu487	0	0	0	0	0	0	0	1	0	0	1	1	0	0	0	0	0	0	0	61	0	0	0	0	0	0	0	0	0	55	0	0	0
Zotu488	2	0	6	3	0	0	0	1	0	0	0	0	67	38	2	0	0	0	0	0	0	0	0	0	0	0	7	0	8	1	1	0	0
Zotu489	0	0	0	0	0	0	0	0	0	0	0	0	0	0	0	0	0	0	0	0	0	0	2	1	0	0	0	11	0	0	0	0	128
Zotu490	1	5	0	7	0	0	0	0	0	3	0	0	1	1	0	0	1	4	0	5	2	0	0	152	1	0	0	1	1	1	0	0	0
Zotu491	0	0	0	0	0	0	0	0	0	0	0	0	0	0	0	0	0	0	0	0	0	120	5	0	0	0	0	0	0	0	0	0	0
Zotu492	0	0	0	0	1	14	0	0	0	0	52	0	25	1	1	0	0	0	0	0	8	0	0	0	0	0	0	0	0	0	0	0	0
Zotu493	0	0	0	0	0	0	0	3	0	0	0	0	0	0	0	0	14	3	5	3	0	0	0	0	0	0	2	2	79	7	5	9	3
Zotu494	0	0	0	0	0	0	0	0	0	0	0	0	0	0	0	0	0	0	0	108	6	4	1	0	0	0	0	0	0	0	0	0	0
Zotu495	20	37	8	4	21	45	26	12	8	27	13	9	3	23	2	1	112	42	2	65	2	0	25	2	12	0	6	6	36	12	5	38	5
Zotu496	0	0	3	0	9	1	0	53	0	8	3	0	1	0	0	0	0	0	0	1	0	0	0	0	0	0	16	2	1	0	0	5	3
Zotu497	0	0	0	97	2	0	0	0	0	24	0	0	0	0	0	0	0	0	0	0	0	0	0	0	0	0	1	0	1	1	0	0	1
Zotu498	0	0	0	0	0	0	0	0	0	0	0	0	0	0	0	0	0	0	0	0	0	0	0	0	0	0	0	0	0	0	0	95	8
Zotu499	0	0	0	0	0	0	0	0	0	0	0	0	0	0	0	0	0	0	0	0	0	0	0	0	0	0	0	137	0	0	0	0	0
Zotu500	1	0	0	0	0	78	1	5	0	0	0	0	1	0	0	0	0	6	0	0	1	11	0	0	0	0	0	0	1	11	2	0	0
Zotu501	0	4	8	46	0	0	7	3	0	0	11	0	0	2	0	0	0	7	1	0	10	0	32	8	8	0	7	5	0	0	0	0	0
Zotu502	0	0	0	0	0	0	1	0	2	2	0	0	0	1	0	0	1	0	0	2	41	1	35	3	0	0	0	0	1	1	1	0	0
Zotu503	0	0	0	0	0	0	0	0	0	0	0	0	0	0	0	0	0	0	0	0	0	0	0	0	0	0	0	0	89	2	0	0	1
Zotu504	0	0	0	0	0	0	0	73	22	0	9	0	0	0	0	0	0	0	0	0	1	0	0	0	0	0	0	11	0	0	0	0	0
Zotu505	0	0	0	18	0	0	0	1	65	48	0	0	0	0	0	0	0	0	0	0	3	1	0	0	0	0	0	0	0	0	0	0	0
Zotu506	0	2	1	21	0	3	1	0	1	0	2	1	0	0	3	4	2	6	8	2	18	5	2	7	4	3	1	6	3	1	1	3	9
Zotu507	17	5	3	43	0	0	0	1	2	1	0	0	0	0	0	0	0	0	0	0	0	0	0	0	0	0	0	0	1	0	0	0	0
Zotu508	4	0	0	0	8	20	0	5	12	6	0	14	7	0	1	0	0	0	0	0	0	0	0	0	0	0	0	0	19	2	1	2	37
Zotu509	0	0	0	1	0	0	0	0	0	0	0	0	2	0	0	0	0	5	1	0	13	82	12	23	0	0	0	0	0	0	0	0	0
Zotu510	14	1	1	4	35	0	1	14	0	0	0	0	0	0	0	3	24	3	5	15	1	0	4	3	0	0	2	0	0	0	5	3	2
Zotu511	0	0	0	1	0	0	0	0	0	0	0	0	0	0	0	0	0	46	5	0	5	1	0	0	1	0	7	0	4	100	0	0	0
Zotu512	0	0	0	0	145	4	0	0	0	0	0	0	0	0	0	0	0	0	0	0	0	0	0	0	0	0	0	0	0	0	0	0	0
Zotu513	0	0	0	91	0	2	0	0	0	0	0	0	0	11	0	0	0	4	0	0	3	29	15	4	0	0	0	0	0	0	0	0	0
Zotu514	0	5	0	0	0	0	60	10	1	0	1	2	1	0	0	0	0	0	0	0	0	0	0	0	0	0	0	0	0	0	0	0	22
Zotu515	0	20	0	1	0	0	0	0	0	0	0	34	36	0	3	0	0	0	1	0	0	1	0	0	0	0	0	1	0	22	1	0	0
Zotu516	6	20	4	2	0	5	1	0	3	0	0	4	1	17	131	15	2	3	0	0	19	59	1	21	9	94	16	12	4	20	0	0	24
Zotu517	0	0	0	5	0	0	0	0	0	2	0	0	0	2	1	0	0	0	0	2	62	96	0	1	1	0	1	1	0	1	0	0	10
Zotu518	6	0	1	1	35	22	5	2	8	78	35	11	7	18	0	0	9	12	1	31	0	0	31	0	40	0	5	8	15	21	4	1	2
Zotu519	0	0	0	0	0	0	0	0	0	0	0	0	0	0	0	0	0	0	0	0	0	0	0	0	0	0	0	0	0	0	125	2	5
Zotu520	0	57	5	6	0	0	1	1	2	3	1	10	99	11	0	0	0	0	0	0	8	1	0	0	1	1	15	16	2	8	0	0	0
Zotu521	0	0	0	0	0	0	0	0	0	0	0	0	0	0	0	0	0	0	0	0	0	0	0	0	0	0	1	0	0	0	16	91	16
Zotu522	0	0	0	0	2	1	0	0	0	1	0	0	0	0	2	0	0	0	0	0	0	0	0	0	0	54	0	4	6	22	0	1	13
Zotu523	0	0	0	65	2	0	0	0	19	19	2	0	0	1	0	0	0	0	0	64	6	0	0	0	0	0	0	0	0	0	0	0	0
Zotu524	10	0	0	1	2	0	0	12	0	2	1	18	1	0	1	0	64	5	2	21	2	1	0	0	0	0	0	0	2	1	9	0	1
Zotu525	0	0	0	0	0	0	0	0	0	0	0	0	0	0	0	0	0	0	0	92	4	0	0	0	0	0	0	0	0	0	3	0	0
Zotu526	2	0	0	4	0	12	3	1	4	0	28	2	3	26	0	3	2	0	0	3	0	0	4	0	13	0	3	7	3	0	0	7	1
Zotu527	2	6	0	1	0	0	1	0	0	0	0	0	0	1	0	0	0	5	0	10	1	0	2	136	4	0	0	0	0	1	0	0	0
Zotu528	0	0	0	0	0	0	0	0	0	0	0	0	0	0	0	0	0	0	0	0	0	0	0	0	0	0	0	0	0	0	0	75	13
Zotu529	6	40	1	3	0	2	1	3	12	2	8	1	2	2	0	1	8	0	1	6	2	0	0	0	0	0	14	26	8	1	1	0	1
Zotu530	0	0	0	3	11	3	0	2	5	3	4	0	2	1	0	24	11	2	0	11	0	0	20	1	8	0	9	1	5	1	1	4	0
Zotu531	0	7	1	6	0	1	0	4	1	0	0	0	2	21	5	1	0	1	0	0	80	2	0	22	0	0	0	1	0	1	0	0	0
Zotu532	35	0	0	0	1	0	0	0	0	0	0	0	0	0	0	0	23	1	1	0	0	0	0	0	0	0	0	0	0	0	7	11	0
Zotu533	0	0	0	0	0	0	0	0	0	0	0	0	0	0	0	0	0	0	0	0	90	1	1	0	0	0	0	0	0	1	0	0	0
Zotu534	0	0	0	0	0	0	0	0	0	0	0	0	0	0	0	0	0	0	0	0	0	0	0	0	0	0	0	0	0	0	88	1	1
Zotu535	18	10	1	5	0	0	0	6	0	0	0	0	0	0	0	5	126	0	2	0	0	0	0	0	0	0	0	0	0	0	30	41	1
Zotu536	0	0	0	0	0	0	0	0	0	81	0	0	1	0	0	0	0	0	0	0	0	0	0	0	0	0	0	0	0	0	0	0	0
Zotu537	1	0	0	0	1	3	0	0	0	0	0	0	0	0	0	0	0	72	3	0	2	0	0	0	0	0	0	0	0	0	0	0	0
Zotu538	22	3	2	0	3	1	0	0	2	5	2	1	2	3	1	0	5	8	0	2	3	2	0	5	1	0	5	3	2	4	5	2	2
Zotu539	0	0	0	0	0	0	0	0	0	0	0	0	0	0	1	0	0	1	0	0	0	0	0	0	0	0	0	1	0	19	0	0	57
Zotu540	7	17	5	3	11	8	6	10	7	5	1	8	2	8	0	3	6	0	1	0	0	0	0	0	0	0	9	13	17	6	2	6	3
Zotu541	0	0	0	0	0	0	0	0	0	0	0	0	0	0	0	0	0	0	0	0	0	0	0	0	69	0	1	7	0	0	0	0	0
Zotu542	0	0	0	1	0	1	0	0	0	0	0	0	0	0	0	0	0	0	0	0	0	1	87	2	0	0	0	0	0	0	0	0	0
Zotu543	0	0	0	0	0	0	0	0	38	0	0	0	55	0	0	0	0	0	0	0	0	0	0	0	0	0	0	0	0	0	0	0	0
Zotu544	6	0	2	0	1	0	0	0	2	0	0	0	0	0	0	0	17	3	3	2	0	0	0	0	0	0	0	0	58	5	2	4	4
Zotu545	0	0	0	0	0	0	0	43	2	0	0	0	0	0	0	0	49	5	2	2	0	0	0	0	0	0	0	0	0	0	1	0	11
Zotu546	16	3	0	0	66	3	1	6	2	7	3	0	0	0	1	0	2	1	1	1	3	0	0	17	0	1	0	0	2	0	0	1	0
Zotu547	0	0	0	0	0	0	0	0	0	0	0	0	0	0	0	0	0	0	198	0	0	0	0	0	0	0	0	0	0	0	0	0	0
Zotu548	0	0	0	0	0	0	0	11	0	4	0	0	41	13	0	1	0	0	0	0	1	0	0	0	0	0	0	0	2	0	0	0	0
Zotu549	8	0	0	0	1	36	0	2	2	1	8	4	0	0	0	0	17	13	3	0	0	0	0	0	0	0	0	0	2	23	14	2	0
Zotu550	0	0	0	1	1	0	0	2	0	1	0	1	0	0	0	0	0	0	0	0	7	0	0	105	1	15	6	1	0	0	0	0	0
Zotu551	0	0	0	0	4	0	3	1	0	0	20	1	0	0	0	0	0	0	0	0	0	0	0	0	0	0	55	9	0	3	0	0	1
Zotu552	0	0	0	0	0	0	0	0	0	0	0	0	0	0	0	0	38	4	0	26	1	0	0	0	0	0	0	0	0	0	88	42	11
Zotu553	4	6	13	2	3	1	1	0	4	4	2	3	1	0	0	0	0	0	0	4	1	1	3	58	3	0	3	2	1	3	1	3	2
Zotu554	8	1	0	2	12	1	2	7	0	2	10	1	3	9	1	10	1	0	1	12	0	0	0	0	9	0	2	14	12	0	5	4	4
Zotu555	1	8	0	0	3	7	2	0	5	1	2	2	2	2	0	0	7	7	2	0	2	10	14	2	1	0	3	5	4	2	0	1	1
Zotu556	0	0	0	0	4	0	1	28	11	19	0	6	2	0	0	0	6	1	1	1	0	0	2	0	8	0	0	4	15	16	2	5	6
Zotu557	1	2	0	2	0	14	0	0	0	8	12	7	8	26	3	1	0	0	0	4	0	0	0	1	0	0	13	1	5	1	0	1	0
Zotu558	3	20	2	2	1	0	1	4	3	0	2	2	1	2	0	0	2	10	2	1	18	0	0	5	5	0	7	10	4	3	1	1	0
Zotu559	1	0	0	0	1	1	5	1	12	1	9	7	7	6	2	0	4	0	0	0	0	0	0	0	0	0	1	0	14	0	0	0	0
Zotu560	0	0	0	0	0	0	0	0	1	19	3	2	0	0	0	0	0	0	0	0	0	0	0	0	6	0	2	1	2	12	2	0	41
Zotu561	0	0	0	0	0	0	0	0	0	0	0	100	4	1	0	1	0	0	0	0	0	0	0	0	0	0	0	0	0	0	0	0	0
Zotu562	0	0	0	0	0	55	23	51	2	0	0	0	0	0	0	0	0	3	0	0	0	0	0	0	0	0	0	0	0	13	0	1	0
Zotu563	32	0	0	7	3	30	4	6	2	4	6	1	14	0	0	0	0	0	0	0	8	0	2	0	0	0	22	53	9	27	0	0	3
Zotu564	3	0	30	6	20	0	0	6	8	0	0	2	0	1	0	0	1	0	0	3	4	0	20	0	0	0	5	0	0	4	6	3	0
Zotu565	2	1	0	0	0	0	0	1	1	6	1	0	0	0	0	0	0	0	0	0	0	0	0	0	0	0	24	6	49	4	3	0	0
Zotu566	0	0	0	1	0	0	0	0	0	0	0	0	0	0	0	0	0	0	0	0	105	30	1	0	0	0	0	0	0	0	0	0	0
Zotu567	2	0	2	4	6	6	3	1	2	2	22	8	4	12	0	3	13	5	0	3	0	0	15	0	0	0	1	4	4	8	0	6	1
Zotu568	0	0	0	0	3	0	3	6	0	4	0	2	8	2	0	0	47	7	0	17	1	0	0	0	0	0	0	6	0	0	11	5	5
Zotu569	0	0	0	0	0	0	0	119	2	1	0	0	0	0	0	0	0	0	0	0	0	0	0	0	0	0	0	0	0	0	0	0	0
Zotu570	0	0	0	0	0	0	0	0	0	0	0	0	0	0	0	0	0	0	0	0	0	0	0	0	0	0	0	0	0	0	2	0	72
Zotu571	0	0	0	0	0	0	0	3	0	0	0	0	0	0	0	0	0	0	0	0	4	0	0	40	0	33	8	0	0	0	0	0	0
Zotu572	0	0	0	0	0	0	0	0	0	0	0	1	0	0	0	0	0	0	0	91	0	2	1	1	0	0	0	0	0	0	0	0	0
Zotu573	0	0	0	0	0	0	0	101	0	0	0	0	0	0	0	0	0	0	0	0	0	0	0	0	0	0	0	0	0	0	0	0	0
Zotu574	0	0	0	0	0	0	0	0	0	0	0	0	0	0	0	0	0	0	0	0	0	0	0	0	0	0	0	0	0	0	30	24	11
Zotu575	0	2	0	6	0	0	0	0	0	0	1	0	0	0	0	0	1	3	1	1	45	8	10	227	2	42	6	19	0	4	1	0	1
Zotu576	0	1	0	0	5	0	0	0	0	2	29	0	0	0	0	0	4	0	0	0	0	0	0	0	0	0	23	5	0	0	1	0	0
Zotu577	1	2	2	2	0	26	1	0	7	4	0	0	0	3	0	0	1	1	0	0	14	0	0	0	0	0	14	3	3	10	0	1	0
Zotu578	4	3	1	24	1	0	2	0	1	2	9	1	1	3	0	0	3	0	0	0	0	0	0	0	0	0	0	15	2	32	1	0	2
Zotu579	11	1	0	1	2	0	2	8	4	7	2	0	9	0	0	0	16	3	0	26	0	0	1	5	19	0	11	3	18	0	5	8	4
Zotu580	0	14	0	3	0	9	2	2	1	0	4	0	0	0	0	0	2	2	0	1	46	1	7	0	3	0	0	3	0	3	0	1	1
Zotu581	0	0	2	1	0	43	1	13	0	1	0	0	1	1	0	0	0	0	0	0	0	0	0	0	0	0	0	0	0	0	0	2	0
Zotu582	0	0	0	0	0	0	0	0	0	0	0	0	0	0	0	55	0	1	0	0	0	0	0	0	0	0	0	0	0	0	0	0	0
Zotu583	0	0	0	0	0	0	0	0	0	0	0	0	0	0	0	96	0	1	1	0	0	0	0	0	0	0	0	0	0	0	0	0	0
Zotu584	26	17	93	76	215	59	119	58	76	70	210	101	42	87	1	34	66	92	7	55	4	2	104	7	60	0	84	111	112	15	25	77	22
Zotu585	0	0	0	0	0	0	0	115	3	0	0	0	0	0	0	0	0	0	0	0	0	0	0	0	0	0	0	0	0	0	0	0	0
Zotu586	0	4	0	0	0	57	3	0	0	0	0	0	2	0	0	0	0	12	3	0	0	1	0	0	0	0	0	0	1	3	0	0	1
Zotu587	0	0	0	0	0	0	0	0	0	0	0	0	0	0	0	0	0	0	0	0	86	2	0	18	0	0	0	0	0	0	0	0	0
Zotu588	0	0	0	0	0	0	0	2	0	0	0	0	0	0	0	0	0	0	0	0	0	0	0	0	0	0	0	0	0	0	50	18	3
Zotu589	0	0	0	0	0	0	1	2	6	0	0	0	16	0	0	0	0	0	0	0	26	0	0	0	0	0	0	5	5	6	0	0	0
Zotu590	12	0	15	4	9	1	1	5	0	0	1	3	8	3	0	1	0	1	0	1	1	0	0	0	5	0	4	8	37	2	1	0	2
Zotu591	0	0	0	0	0	0	0	1	67	0	1	0	0	0	0	0	0	0	0	6	2	0	0	0	2	0	0	0	0	0	0	0	0
Zotu592	0	0	1	0	6	0	2	12	0	0	1	2	0	0	0	0	0	0	0	1	0	0	0	0	0	0	6	30	2	3	12	8	1
Zotu593	0	0	0	0	0	0	0	0	0	0	0	0	0	0	0	0	0	0	0	0	0	0	0	0	0	0	0	0	70	5	0	1	0
Zotu594	0	0	0	0	0	0	0	0	0	0	0	0	0	0	0	0	0	0	0	0	0	0	0	0	0	0	0	0	0	0	0	69	14
Zotu595	0	3	7	10	0	0	0	0	3	0	0	0	0	1	0	0	0	3	0	0	79	3	2	0	0	0	0	2	0	0	0	0	0
Zotu596	11	6	15	18	3	2	36	4	13	15	26	14	0	1	0	0	1	1	0	0	0	0	2	2	7	0	1	2	18	2	0	1	1
Zotu597	0	0	1	0	2	0	0	0	0	0	0	0	0	0	22	3	0	0	0	0	1	3	0	0	0	10	1	1	0	0	0	0	23
Zotu598	0	0	0	0	0	0	0	15	0	0	0	0	0	0	0	0	51	7	1	1	0	0	0	0	0	0	0	0	0	0	4	0	14
Zotu599	53	2	0	7	0	0	0	0	0	0	0	0	0	0	0	0	1	18	5	0	0	0	0	0	0	0	0	0	0	0	0	0	0
Zotu600	0	0	0	0	0	10	0	8	0	44	0	13	3	0	1	0	0	30	5	0	0	0	0	0	0	0	0	23	0	0	0	0	0
Zotu601	0	1	0	38	0	0	0	0	2	0	0	2	0	6	1	0	0	0	0	0	1	0	22	1	0	0	0	2	2	0	0	0	0
Zotu602	27	2	0	13	3	111	46	21	8	19	76	13	93	1	1	2	0	2	0	0	26	0	72	4	0	0	81	81	37	38	0	0	31
Zotu603	0	0	0	0	0	0	0	0	64	2	0	0	0	0	0	0	0	0	0	0	0	0	0	0	0	0	0	0	0	0	0	0	0
Zotu604	0	0	0	0	0	0	0	0	0	0	0	0	0	0	0	0	0	0	0	0	0	0	0	0	0	74	0	2	0	0	0	0	0
Zotu605	311	45	8	22	1	1	0	124	2	1	0	0	0	0	0	404	38	93	27	1	3	0	0	0	0	0	0	0	0	0	22	47	158
Zotu606	0	0	0	0	0	0	0	6	1	24	0	1	1	0	0	0	0	0	0	3	0	0	0	0	10	0	0	3	4	1	0	0	1
Zotu607	0	0	0	0	0	0	0	0	0	1	0	0	0	0	0	0	0	0	0	0	0	0	0	0	5	0	1	0	71	6	0	0	1
Zotu608	0	0	0	3	6	23	1	3	0	0	0	7	9	0	0	2	0	1	0	0	3	0	0	0	0	0	0	2	5	0	1	0	0
Zotu609	0	0	0	0	0	0	0	0	0	0	0	0	0	0	0	0	0	0	0	0	0	0	0	0	0	0	0	0	0	64	2	0	0
Zotu610	0	0	0	0	0	0	0	0	0	0	0	0	0	0	0	0	0	0	0	0	1	0	0	0	0	59	3	5	0	0	0	0	18
Zotu611	0	0	0	0	0	0	0	0	65	1	0	0	0	0	0	0	0	0	0	0	0	0	0	0	0	0	0	0	0	0	0	0	0
Zotu612	0	0	0	0	0	1	0	0	59	0	0	0	0	0	0	0	0	0	0	0	0	0	0	0	0	0	0	0	0	0	0	0	0
Zotu613	0	0	0	12	0	0	0	0	1	4	0	3	8	17	0	2	0	18	0	0	1	0	0	0	2	0	3	2	2	7	0	0	2
Zotu614	0	108	0	6	0	0	0	0	1	0	0	7	0	0	0	1	0	0	0	0	17	0	0	0	0	0	2	9	0	16	0	0	0
Zotu615	1	36	6	19	1	14	1	0	9	11	8	7	34	29	1	2	1	3	0	1	25	75	2	1	4	9	15	7	1	6	1	0	2
Zotu616	0	0	0	0	0	0	0	0	0	0	0	0	0	0	0	0	0	0	0	0	0	0	0	0	0	0	0	0	0	0	80	1	2
Zotu617	0	0	0	0	0	0	0	0	0	0	0	0	0	0	0	0	0	0	0	0	1	0	0	81	0	0	2	3	0	1	0	0	0
Zotu618	6	0	7	4	4	1	3	1	0	0	1	0	3	3	0	0	2	1	0	2	0	0	0	0	15	0	6	7	29	6	1	4	1
Zotu619	0	0	0	0	0	0	0	0	0	0	0	10	0	1	0	2	0	0	0	24	1	1	0	0	0	0	0	0	0	0	63	0	3
Zotu620	0	0	0	0	0	0	0	3	72	1	0	0	6	0	0	0	0	0	0	0	0	0	0	0	0	0	0	0	1	6	0	0	0
Zotu621	12	0	0	5	24	1	15	2	5	7	9	1	4	9	0	2	6	0	1	10	0	0	0	0	18	0	22	8	3	0	10	14	1
Zotu622	0	0	0	0	0	0	0	20	1	7	0	46	10	0	3	0	4	0	1	29	1	0	0	0	0	0	0	2	0	0	0	2	2
Zotu623	0	3	0	0	8	7	1	1	7	4	1	0	0	0	0	0	1	0	0	2	0	0	29	2	1	0	3	2	1	19	0	2	0
Zotu624	0	0	0	0	0	0	0	0	0	0	0	0	0	0	0	0	0	0	0	0	17	99	2	0	0	0	0	0	0	0	0	0	0
Zotu625	1	0	4	0	5	0	2	0	1	0	4	1	0	2	14	6	1	0	17	0	0	5	1	0	1	11	0	1	0	0	0	0	7
Zotu626	13	0	4	19	1	0	12	1	22	2	0	8	3	0	0	1	0	0	0	0	0	0	0	0	0	0	0	0	0	0	0	0	0
Zotu627	0	0	0	0	0	0	11	2	0	1	0	1	1	0	0	0	0	0	0	0	0	0	0	0	0	0	0	0	1	0	1	3	61
Zotu628	11	1	0	0	0	7	0	1	0	0	1	0	0	0	0	486	21	8	9	0	0	0	0	0	0	0	0	0	0	0	14	5	98
Zotu629	0	0	0	0	2	0	1	0	0	0	0	0	0	0	12	0	0	0	74	0	0	0	0	0	0	0	0	0	0	0	1	1	5
Zotu630	0	0	0	0	0	0	0	0	0	0	0	0	0	0	0	0	0	0	0	0	0	0	0	150	1	0	0	0	0	0	0	0	0
Zotu631	1	8	4	43	0	2	0	0	0	2	0	0	0	0	0	0	0	0	0	0	24	0	14	6	0	0	1	1	0	3	0	0	0
Zotu632	1	0	0	2	0	11	7	7	7	0	0	0	0	0	0	0	0	0	0	0	0	0	0	3	0	0	0	0	0	33	0	0	1
Zotu633	3	0	0	0	0	0	0	0	5	35	0	3	0	0	0	0	0	0	0	0	1	0	0	0	0	0	2	16	16	12	1	0	0
Zotu634	0	104	2	3	0	0	0	0	6	4	2	7	14	0	0	0	0	0	0	0	15	1	0	0	2	0	1	16	1	15	0	0	0
Zotu635	0	0	0	0	0	0	0	0	0	0	0	0	0	0	0	0	0	0	0	0	0	7	0	100	0	40	0	0	0	1	0	0	0
Zotu636	0	0	0	0	0	0	0	0	0	0	0	0	0	0	0	0	0	0	0	0	0	0	0	0	0	0	0	0	0	0	82	0	4
Zotu637	0	0	0	0	0	0	0	0	0	0	0	0	0	0	0	0	0	0	0	0	0	0	0	0	0	0	0	0	60	3	2	0	0
Zotu638	7	0	0	1	0	0	0	16	0	0	0	36	9	0	1	0	0	0	0	1	0	0	0	0	0	0	0	0	0	0	0	0	0
Zotu639	0	0	0	0	0	0	0	0	0	0	0	0	0	0	0	0	0	0	0	0	0	0	0	0	0	0	0	0	0	0	72	0	3
Zotu640	5	21	7	1	73	3	16	7	15	18	97	4	2	1	0	16	2	25	1	9	1	0	5	2	9	0	5	4	13	11	5	14	6
Zotu641	0	0	0	0	0	0	0	0	0	0	53	0	0	0	0	0	0	0	0	0	0	0	0	0	0	0	0	0	0	0	0	0	0
Zotu642	0	0	0	0	0	0	0	0	0	0	0	0	0	0	0	0	0	0	0	0	0	0	0	0	0	0	0	0	0	0	56	1	2
Zotu643	0	0	0	0	0	0	0	0	0	0	0	0	0	0	0	0	28	0	1	0	0	0	0	0	0	0	0	0	0	0	63	51	5
Zotu644	0	0	0	5	0	0	0	0	0	0	0	0	0	0	0	0	0	0	0	0	0	0	0	0	0	1	0	0	0	0	57	2	1
Zotu645	0	0	9	1	0	0	0	5	0	57	1	3	47	1	0	0	0	0	0	0	0	0	16	0	1	0	0	0	0	0	0	0	0
Zotu646	0	0	0	0	0	0	0	0	0	5	0	0	0	0	0	0	0	0	0	0	0	0	0	0	0	0	0	22	2	0	12	23	4
Zotu647	0	3	1	31	0	1	0	0	3	0	0	0	1	1	0	1	5	0	0	0	2	0	2	0	0	0	1	3	1	0	0	0	0
Zotu648	1	2	0	0	3	3	3	0	1	1	2	2	1	0	0	0	0	7	1	0	8	0	9	10	1	0	0	2	2	0	0	0	0
Zotu649	0	0	0	0	0	0	0	0	53	0	0	0	0	0	0	0	0	0	0	1	0	0	0	0	0	0	0	0	0	0	0	0	0
Zotu650	0	0	0	0	2	0	6	1	5	0	8	0	2	3	0	0	0	0	0	3	0	0	0	0	0	0	6	13	3	1	0	0	0
Zotu651	6	0	0	0	6	0	17	5	9	1	0	7	4	15	1	1	1	0	0	3	0	0	0	0	0	0	13	2	12	1	1	13	2
Zotu652	0	84	0	2	0	0	0	0	0	0	0	0	1	0	0	0	0	0	0	0	1	1	0	0	0	0	0	0	0	1	0	0	0
Zotu653	1	2	4	0	2	24	1	2	1	3	0	0	0	3	0	0	1	1	0	3	2	1	1	0	0	0	0	1	8	2	0	0	0
Zotu654	0	0	0	0	0	0	0	1	0	13	0	1	5	14	0	0	0	0	0	16	0	0	0	0	0	0	0	0	19	0	0	0	0
Zotu655	0	0	0	0	0	0	0	0	0	0	0	0	0	0	0	0	0	0	0	0	0	0	0	0	0	0	0	0	0	0	24	0	21
Zotu656	0	8	0	0	0	0	1	1	0	1	0	0	1	0	0	0	0	5	0	0	36	2	1	0	0	0	0	0	2	3	0	0	1
Zotu657	0	0	1	0	2	0	1	0	0	0	1	0	1	0	0	1	0	1	0	0	0	0	0	0	0	47	0	3	0	0	0	1	1
Zotu658	0	0	0	0	0	0	0	0	0	0	0	0	0	0	0	0	50	11	4	0	0	0	0	0	0	0	0	0	5	0	13	0	1
Zotu659	0	0	3	2	35	2	4	1	3	1	3	1	8	9	0	5	8	1	0	18	1	0	0	0	8	0	1	2	8	10	1	4	0
Zotu660	13	0	0	0	0	0	5	0	0	0	1	1	0	8	1	0	8	0	0	13	2	0	0	0	3	0	4	0	1	0	2	3	24
Zotu661	0	1	0	0	0	0	0	0	0	0	0	0	0	0	0	0	0	0	0	0	0	0	44	2	0	0	0	0	0	0	0	0	0
Zotu662	0	0	0	0	0	0	0	0	0	0	0	0	0	0	0	110	1	0	0	0	0	0	0	0	0	0	0	0	0	0	0	0	0
Zotu663	0	0	0	0	0	0	0	0	0	0	0	0	0	0	0	0	60	1	0	2	0	0	0	0	0	0	0	0	0	0	72	35	4
Zotu664	1	10	1	4	2	5	3	1	5	1	2	1	2	3	0	0	4	0	0	0	6	0	10	0	4	0	2	10	7	0	0	0	0
Zotu665	0	3	0	17	3	0	0	0	0	1	2	0	0	0	0	2	5	6	0	0	3	0	2	2	4	0	6	0	0	0	0	0	0
Zotu666	0	0	0	0	0	0	0	0	0	0	0	0	0	0	0	0	0	0	0	0	0	0	0	0	0	0	0	0	0	48	1	1	0
Zotu667	0	0	0	0	0	0	0	0	62	0	0	1	0	0	0	0	0	0	0	0	1	0	0	0	0	0	0	0	0	0	0	0	0
Zotu668	1	0	0	0	1	3	1	0	0	0	0	0	0	0	0	0	5	0	1	5	27	1	1	0	6	0	0	0	0	1	0	0	0
Zotu669	0	0	0	0	0	0	0	1	37	2	1	0	0	0	0	0	0	0	1	0	0	0	0	0	0	0	0	0	1	0	0	0	0
Zotu670	0	0	0	0	0	0	0	0	0	0	0	0	0	0	0	0	29	3	1	0	0	0	0	0	0	0	0	0	0	0	20	0	3
Zotu671	0	0	0	0	0	8	0	2	0	5	0	1	0	0	0	0	0	0	0	11	1	0	0	0	0	0	0	1	1	17	1	0	0
Zotu672	1	0	0	0	0	1	0	0	12	2	2	0	0	2	1	0	7	0	1	2	0	0	0	30	0	0	1	6	1	1	0	0	0
Zotu673	2	0	1	0	0	0	1	4	1	14	1	3	0	1	0	0	3	0	0	15	1	0	0	3	0	0	0	0	7	6	3	3	3
Zotu674	0	0	0	0	0	0	0	0	0	0	0	65	5	1	1	1	0	0	0	0	0	0	0	0	0	0	0	0	0	0	9	0	1
Zotu675	0	0	0	0	0	0	0	17	31	2	0	0	0	0	0	0	0	0	0	0	0	0	0	0	0	0	0	0	0	0	0	0	0
Zotu676	1	3	0	5	1	2	1	4	4	2	6	1	1	1	0	0	2	3	0	2	0	0	4	6	1	0	0	2	3	4	1	3	2
Zotu677	0	0	11	1	0	0	0	1	0	0	0	0	31	19	0	1	0	0	0	0	0	0	0	0	0	0	3	0	2	0	0	0	0
Zotu678	0	0	0	0	18	3	0	0	13	2	0	2	0	0	0	0	0	0	0	0	0	0	0	0	0	0	0	0	18	2	14	0	2
Zotu679	0	0	0	0	0	0	0	54	1	0	1	0	0	0	0	0	0	0	0	0	0	0	0	0	0	0	0	0	0	0	1	0	17
Zotu680	0	0	0	1	0	2	0	0	0	0	1	1	0	0	0	0	0	8	4	0	80	1	0	2	3	0	0	0	0	6	0	0	0
Zotu681	0	0	0	0	0	0	0	0	0	69	3	0	1	0	0	0	0	0	0	0	0	0	0	0	0	0	0	0	0	0	0	0	0
Zotu682	0	0	0	0	1	0	4	2	3	2	0	14	2	0	0	0	11	4	4	16	0	0	0	0	0	0	2	0	7	0	1	0	2
Zotu683	0	0	0	0	0	0	0	0	0	0	0	0	4	4	0	0	0	0	0	42	4	0	0	0	0	0	0	0	0	0	0	0	0
Zotu684	0	0	0	0	0	0	0	0	0	0	0	0	0	0	0	0	0	0	0	0	0	0	0	0	0	0	0	0	0	0	0	61	8
Zotu685	0	0	0	0	0	0	0	0	0	0	0	0	0	0	0	0	14	0	0	1	0	0	0	0	0	0	0	0	0	0	16	87	8
Zotu686	0	4	0	1	0	0	0	0	0	0	0	0	0	0	0	0	0	0	0	0	0	0	0	0	0	0	0	39	0	0	0	0	0
Zotu687	2	1	0	0	5	0	0	1	1	2	6	3	0	1	0	1	19	3	0	13	0	0	9	0	2	0	1	0	1	4	0	13	4
Zotu688	5	0	0	1	6	7	6	2	0	3	3	0	0	0	0	0	29	1	2	1	1	1	0	1	0	0	0	0	1	1	0	3	6
Zotu689	0	0	0	0	0	0	0	0	0	0	0	0	0	0	1	0	0	0	0	0	0	0	0	0	0	52	1	3	0	0	0	0	0
Zotu690	0	0	2	0	0	0	0	0	0	0	0	0	16	17	0	0	0	0	0	0	0	0	0	0	0	0	11	2	6	0	1	0	0
Zotu691	0	0	0	0	0	0	0	0	0	0	0	0	0	0	0	0	0	0	0	60	3	1	0	0	0	0	0	0	0	0	0	0	0
Zotu692	0	0	0	0	0	0	1	15	1	0	0	0	0	0	0	0	0	0	0	0	0	0	0	0	0	0	0	0	9	0	6	3	15
Zotu693	1	0	0	0	6	1	1	4	12	9	0	0	0	0	0	0	19	0	1	0	0	0	0	0	0	0	0	0	0	8	1	0	0
Zotu694	0	0	0	4	0	0	1	1	3	0	0	0	0	2	0	1	3	0	0	0	22	1	0	20	5	0	1	4	0	0	0	0	0
Zotu695	0	0	0	0	0	0	0	0	0	0	0	0	0	0	0	0	0	0	1	0	0	0	0	0	0	0	0	0	0	41	1	3	0
Zotu696	0	0	0	0	0	0	0	0	0	0	0	0	0	0	0	0	0	0	0	0	0	0	0	54	0	0	0	1	0	0	0	0	0
Zotu697	0	0	0	1	0	0	0	0	0	0	0	115	1	1	1	0	0	0	0	0	0	0	2	0	0	0	0	0	0	0	0	0	0
Zotu698	6	1	0	0	0	0	0	17	1	0	10	0	0	0	0	0	0	0	0	0	0	0	0	0	0	0	0	0	0	0	0	0	0
Zotu699	0	0	0	0	0	0	0	0	0	1	2	0	0	0	0	0	0	0	0	0	54	0	0	0	0	0	1	0	1	0	0	1	0
Zotu700	0	0	0	0	0	0	0	1	0	0	0	0	0	0	0	0	0	0	0	0	0	0	0	0	0	0	0	15	0	0	36	2	1
Zotu701	0	0	0	0	0	0	0	0	0	0	0	0	0	0	0	0	0	0	0	69	2	0	0	0	0	0	0	0	0	0	0	0	0
Zotu702	0	4	0	1	8	0	0	3	0	1	0	0	0	0	0	0	0	0	0	1	0	0	15	0	16	0	0	1	0	0	0	0	0
Zotu703	0	0	0	24	0	0	0	0	0	0	0	0	0	0	0	0	0	0	0	0	1	14	3	65	0	0	0	1	0	0	0	0	0
Zotu704	1	0	8	0	6	0	1	1	13	0	1	3	6	23	0	1	6	1	1	7	0	0	7	0	17	0	7	0	1	27	3	5	0
Zotu705	4	1	0	0	0	0	0	11	1	0	0	0	0	0	0	0	0	0	0	0	0	0	0	0	0	0	35	3	5	2	0	12	3
Zotu706	0	0	0	0	0	0	0	0	0	0	0	0	0	0	0	0	0	0	0	0	0	0	0	72	0	0	0	0	0	0	0	0	0
Zotu707	0	0	7	1	0	0	0	0	0	0	0	0	0	0	0	37	0	0	0	0	0	0	0	0	0	0	0	0	0	0	0	0	0
Zotu708	1	0	0	5	3	8	1	0	4	4	14	0	3	8	0	0	0	1	0	1	0	0	5	0	22	0	3	4	4	1	0	3	0
Zotu709	0	0	0	0	0	0	0	0	0	0	0	0	0	0	0	0	0	0	0	10	0	1	0	0	0	0	0	0	0	0	28	40	7
Zotu710	0	0	0	0	0	0	0	58	2	0	0	0	0	0	0	0	0	0	0	0	0	0	0	0	0	0	0	0	0	0	0	0	0
Zotu711	2	0	0	0	1	0	0	0	0	1	3	0	0	0	0	0	5	0	0	0	0	0	0	0	0	0	10	2	8	0	4	6	1
Zotu712	0	0	0	0	0	0	0	0	0	0	0	0	0	75	5	3	0	0	0	0	0	0	0	0	0	0	0	0	0	0	0	0	0
Zotu713	0	73	0	1	0	0	0	0	0	0	0	0	0	0	0	0	0	0	0	0	0	0	0	0	0	0	0	0	0	0	0	0	0
Zotu714	0	0	0	0	0	0	40	6	2	0	0	0	1	0	1	0	0	0	0	0	0	0	0	0	0	0	0	0	0	0	0	0	3
Zotu715	0	0	0	0	1	0	0	1	0	4	0	0	0	1	0	0	0	0	0	0	0	0	0	0	0	51	3	5	0	0	0	0	1
Zotu716	1	1	0	0	0	0	0	0	0	0	0	3	0	0	0	0	0	0	1	0	0	0	0	0	0	0	0	0	0	45	2	0	2
Zotu717	1	43	0	2	0	0	0	0	1	0	0	3	1	19	0	2	0	0	0	0	0	2	0	0	0	0	0	11	10	0	0	0	1
Zotu718	0	0	0	0	0	0	0	0	0	0	0	0	0	0	0	0	0	0	0	0	0	0	0	0	0	0	0	0	0	0	44	2	0
Zotu719	0	0	0	0	0	0	0	0	0	0	0	0	0	0	0	0	0	1	0	0	0	10	21	0	1	0	0	0	0	1	0	0	0
Zotu720	0	0	0	43	10	0	0	0	0	0	0	0	0	0	0	0	0	0	0	0	0	0	0	0	0	0	0	0	0	0	0	0	0
Zotu721	1	0	0	0	4	0	20	4	0	0	0	0	0	0	0	0	0	0	0	0	1	0	0	0	0	0	0	0	0	0	0	1	1
Zotu722	3	71	36	11	0	24	17	5	12	20	3	7	3	19	98	15	2	2	0	4	22	53	4	5	11	0	51	11	52	76	0	0	4
Zotu723	0	0	0	35	0	4	0	0	0	6	0	0	4	0	0	1	0	0	0	0	0	0	0	0	0	0	1	0	0	0	0	0	0
Zotu724	0	0	0	0	0	0	0	0	0	0	0	0	0	0	0	0	0	0	0	55	0	0	0	0	0	0	0	0	0	0	0	0	0
Zotu725	1	4	0	0	0	0	0	2	0	7	0	2	1	7	0	0	1	8	1	3	0	0	0	23	0	0	0	6	4	6	0	1	0
Zotu726	0	5	1	10	0	7	0	0	6	1	8	1	2	1	0	1	0	4	0	0	0	0	13	0	5	0	0	7	0	3	0	6	20
Zotu727	0	0	1	4	0	0	0	0	0	0	0	0	0	0	0	0	0	1	0	0	0	0	0	0	0	0	0	2	1	14	0	2	13
Zotu728	0	0	0	0	0	0	0	0	0	0	0	0	0	0	0	0	18	2	0	0	0	0	0	0	0	0	0	0	0	0	40	5	2
Zotu729	0	0	0	0	0	0	0	0	0	0	0	0	0	0	0	0	0	0	0	0	0	0	0	0	0	0	0	0	0	0	67	1	3
Zotu730	0	0	0	0	0	0	0	0	0	0	0	0	0	0	0	0	0	0	0	0	0	0	1	0	0	60	1	5	1	0	1	1	0
Zotu731	0	0	0	0	0	0	3	10	0	0	0	0	2	0	0	0	8	0	1	11	0	0	0	0	0	0	0	0	0	0	4	11	12
Zotu732	1	0	0	1	0	0	6	3	1	0	0	18	5	0	1	1	0	11	1	6	0	0	0	22	0	0	0	0	2	1	0	0	2
Zotu733	4	0	0	0	13	2	32	36	14	0	0	196	19	3	0	0	0	0	0	0	49	0	0	0	98	0	0	2	0	0	0	0	0
Zotu734	0	0	0	0	0	0	0	0	0	0	0	5	0	0	0	0	0	0	0	35	2	2	0	0	0	0	0	0	0	0	1	0	0
Zotu735	0	0	0	0	0	0	0	4	0	0	0	8	8	0	0	0	8	2	1	4	0	0	0	0	0	0	0	0	4	0	1	5	2
Zotu736	0	0	0	0	0	0	0	0	0	0	0	0	0	0	0	45	0	0	1	0	0	0	0	0	0	0	0	0	0	0	0	0	0
Zotu737	0	0	0	0	0	0	0	0	0	0	0	0	0	0	0	0	55	6	2	0	0	0	0	0	0	0	0	0	0	0	16	0	0
Zotu738	0	0	0	0	27	0	0	0	0	0	0	0	0	0	0	0	0	0	0	21	0	0	0	0	0	0	0	0	0	0	8	0	0
Zotu739	0	0	0	0	0	0	0	0	0	0	0	0	0	0	0	0	10	2	0	0	0	0	0	0	0	0	0	0	0	0	44	51	9
Zotu740	0	0	0	0	0	0	0	0	0	0	0	0	0	0	0	0	0	3	0	0	0	3	0	0	0	50	3	2	1	1	0	0	0
Zotu741	0	1	0	0	0	0	0	0	0	0	0	52	3	1	0	1	0	1	0	0	0	0	0	0	0	0	0	0	0	0	0	0	0
Zotu742	0	28	2	1	0	3	0	2	3	6	1	2	0	0	2	0	0	0	0	0	0	0	0	3	3	0	1	1	0	4	0	0	0
Zotu743	0	5	0	10	0	0	1	0	11	1	0	1	0	0	0	0	0	0	0	0	0	0	0	0	0	0	8	1	0	0	0	1	0
Zotu744	0	0	0	0	4	0	0	5	0	0	0	0	0	0	0	0	0	0	0	24	3	0	0	0	0	0	0	0	0	0	3	21	2
Zotu745	0	0	0	0	0	4	3	36	1	2	0	0	0	0	0	0	2	0	0	0	8	0	0	0	0	0	0	0	0	3	0	1	1
Zotu746	0	0	0	0	5	6	0	12	15	0	0	0	0	0	0	0	0	0	0	0	0	0	0	0	0	0	0	0	0	0	0	0	0
Zotu747	0	0	0	0	0	0	0	0	0	0	0	0	0	0	0	0	0	0	0	0	0	0	0	0	0	0	0	0	38	3	0	0	0
Zotu748	0	2	0	1	0	1	1	1	0	0	0	0	1	0	0	0	1	0	0	0	62	0	0	10	2	0	0	4	0	0	0	0	1
Zotu749	0	0	0	0	0	0	0	16	0	0	0	4	0	0	0	0	24	4	2	0	0	0	0	0	0	0	0	4	0	0	10	2	2
Zotu750	0	0	0	0	0	0	0	0	0	0	0	0	0	0	0	0	0	0	0	0	0	0	0	0	0	0	0	0	0	0	49	2	0
Zotu751	27	0	0	0	14	2	2	7	4	5	4	12	7	3	0	3	23	7	0	22	0	0	3	1	8	0	2	6	3	7	4	14	5
Zotu752	0	0	2	0	0	0	0	0	9	0	3	43	4	1	0	0	0	0	0	0	0	0	0	0	0	0	0	0	0	0	0	1	2
Zotu753	0	0	0	0	0	0	0	0	0	15	25	31	1	1	0	0	0	0	0	0	1	0	0	0	0	0	0	0	0	0	0	0	0
Zotu754	0	0	0	0	0	0	0	0	0	0	0	0	0	0	0	51	0	0	0	0	0	0	0	0	0	0	0	0	0	0	0	0	0
Zotu755	0	51	4	1	0	0	0	0	0	0	0	0	0	0	0	0	0	0	0	0	0	0	0	0	0	0	0	0	0	0	0	0	0
Zotu756	0	31	1	1	19	4	3	2	2	1	1	0	0	0	0	0	1	1	0	9	0	0	22	2	30	0	0	1	1	1	0	0	0
Zotu757	0	0	0	0	0	0	0	0	0	0	0	0	0	0	0	0	0	0	0	47	1	0	0	0	0	0	0	0	0	0	13	1	0
Zotu758	0	0	0	0	0	0	0	0	0	0	0	0	0	0	0	0	0	0	0	0	0	0	0	0	0	0	47	8	0	0	0	0	0
Zotu759	0	0	0	0	0	0	0	2	31	1	0	0	0	0	0	0	0	0	0	0	0	0	0	0	0	0	0	0	0	0	0	0	0
Zotu760	0	0	0	0	0	0	0	0	0	0	0	0	0	0	0	0	41	3	4	0	0	0	0	0	0	0	0	0	0	0	3	0	0
Zotu761	0	0	0	1	0	0	0	3	0	10	0	5	6	0	0	0	0	0	0	5	0	0	0	0	0	0	0	0	9	20	1	1	0
Zotu762	12	0	0	1	0	0	3	17	0	0	0	0	0	0	0	0	0	0	0	0	0	0	0	0	0	0	0	0	0	0	4	0	2
Zotu763	3	3	2	1	2	1	2	6	3	0	1	5	0	2	0	1	1	1	0	1	0	2	8	0	4	0	6	4	5	0	5	4	2
Zotu764	0	0	0	0	0	0	0	0	0	0	0	0	0	0	0	0	0	0	0	0	0	0	0	0	0	0	0	0	0	0	0	42	6
Zotu765	0	6	0	0	0	0	0	5	0	0	4	24	2	0	0	0	0	0	0	5	0	0	0	0	0	0	1	1	2	2	0	0	0
Zotu766	0	0	0	0	0	0	0	14	0	1	1	20	0	0	0	0	0	1	0	0	0	0	0	0	0	0	0	0	0	0	0	0	0
Zotu767	0	10	0	1	0	3	1	5	2	1	0	0	0	1	0	0	0	9	1	0	2	7	0	0	0	0	0	0	0	7	0	0	0
Zotu768	0	0	0	0	0	0	0	0	31	0	0	1	0	0	0	0	0	0	0	1	0	0	0	0	0	0	0	0	0	0	0	0	0
Zotu769	2	0	0	0	1	0	2	1	0	10	1	1	1	0	0	0	0	0	0	6	2	0	0	0	0	0	0	0	0	37	1	0	1
Zotu770	0	0	0	0	0	0	0	0	0	0	0	0	0	0	28	1	0	0	0	0	0	0	0	0	0	4	0	1	0	0	0	0	1
Zotu771	0	0	0	1	0	0	0	9	44	0	1	0	0	0	0	1	0	0	0	0	0	0	0	0	0	0	0	1	0	0	0	0	0
Zotu772	0	0	12	2	9	0	0	0	0	0	0	0	0	0	0	1	16	8	2	9	0	0	0	0	0	0	0	0	0	0	1	6	2
Zotu773	0	0	1	0	0	0	2	0	0	13	2	0	2	0	0	0	0	8	1	0	0	0	2	1	0	1	0	0	0	5	0	0	0
Zotu774	0	1	0	0	0	0	0	12	0	0	0	9	0	0	0	0	1	0	0	3	0	0	0	0	0	0	0	0	4	10	2	0	0
Zotu775	0	2	26	16	0	1	0	0	1	1	0	1	4	17	1	0	1	1	1	0	32	48	0	0	3	2	5	0	4	12	0	0	4
Zotu776	0	0	0	0	1	0	1	6	5	4	0	0	2	0	0	0	1	1	1	0	0	13	0	3	1	0	0	0	1	1	0	0	0
Zotu777	0	37	13	4	0	1	0	0	0	0	0	0	0	0	0	0	0	0	0	0	0	0	0	1	6	0	0	2	0	0	0	0	0
Zotu778	1	0	0	0	2	0	1	9	0	4	10	1	1	11	2	0	9	0	1	12	0	0	0	0	6	0	0	0	0	0	3	7	4
Zotu779	0	0	0	0	0	0	0	0	0	0	0	3	0	37	1	3	0	0	0	0	0	0	0	0	0	0	0	0	0	0	0	0	0
Zotu780	0	0	21	5	1	0	26	4	0	0	0	0	0	0	0	0	0	0	0	0	0	0	0	0	1	0	0	1	0	0	0	0	0
Zotu781	0	0	0	0	0	0	0	0	0	2	0	0	0	0	0	0	0	2	0	0	0	0	0	1	0	0	0	1	47	5	2	0	0
Zotu782	0	3	1	0	7	0	0	1	2	3	2	2	6	7	0	4	9	0	0	61	1	1	0	0	14	0	2	1	4	0	0	2	0
Zotu783	0	0	0	0	0	0	30	2	1	1	0	0	0	0	0	0	0	0	0	0	0	0	0	0	0	0	0	0	0	0	0	0	0
Zotu784	1	1	0	0	9	0	1	4	0	0	0	0	0	0	10	1	0	0	0	0	1	0	3	0	0	8	0	0	1	0	0	1	0
Zotu785	0	0	0	0	0	0	0	3	0	0	0	0	0	0	0	0	0	0	0	0	0	0	0	0	0	0	0	0	0	0	0	23	25
Zotu786	0	0	0	0	0	2	0	0	1	2	6	0	6	2	1	0	0	3	0	1	2	3	9	5	1	0	0	0	0	3	0	1	0
Zotu787	0	0	0	0	0	0	0	0	0	0	0	0	0	0	0	0	0	0	0	0	0	0	0	0	0	0	0	29	4	0	0	0	0
Zotu788	2	0	1	7	1	0	0	0	8	2	0	7	6	0	0	0	1	3	0	3	0	0	1	0	4	0	5	1	1	2	1	2	0
Zotu789	0	0	0	0	0	0	0	0	0	0	0	0	0	0	0	0	0	0	0	0	33	0	0	0	0	0	0	0	0	0	0	0	0
Zotu790	2	0	0	0	0	0	0	8	27	1	0	16	1	1	0	0	0	2	0	1	0	0	0	0	0	0	0	0	1	0	0	7	1
Zotu791	10	0	18	28	10	20	3	9	22	12	67	5	29	65	0	6	22	4	0	13	0	0	15	0	36	0	11	14	62	5	5	4	7
Zotu792	0	0	0	0	0	0	41	9	1	1	0	0	0	0	0	0	0	0	0	0	0	0	0	0	0	0	0	0	0	0	0	0	0
Zotu793	1	14	0	0	1	0	0	0	0	1	0	0	0	0	0	0	6	2	0	27	0	0	0	0	0	0	0	0	0	0	0	0	0
Zotu794	0	1	3	5	7	1	3	4	3	0	0	2	1	0	0	0	1	1	0	0	0	0	11	0	5	0	3	2	0	0	0	0	0
Zotu795	29	3	0	3	0	0	2	0	0	1	0	77	2	16	1	1	19	7	0	0	0	0	0	0	0	0	1	0	3	0	0	31	0
Zotu796	3	12	2	0	1	4	0	0	1	0	0	0	0	1	0	0	0	7	0	3	2	0	0	1	4	0	2	1	1	0	0	0	1
Zotu797	0	0	0	0	0	0	0	0	0	0	0	0	0	0	0	0	0	0	0	0	0	0	0	0	0	0	0	0	0	0	29	11	3
Zotu798	0	1	0	2	0	0	1	0	2	0	0	0	1	2	0	1	1	5	1	0	13	2	4	6	2	0	0	5	0	0	0	0	0
Zotu799	2	0	1	0	4	48	0	0	0	0	0	0	0	0	0	0	0	1	0	0	0	0	0	0	0	0	0	0	0	0	0	0	0
Zotu800	1	1	0	0	3	22	1	3	6	2	1	1	1	0	0	0	3	1	0	3	1	0	0	0	0	0	0	3	3	2	1	1	0
Zotu801	0	0	0	0	0	0	0	1	0	0	0	0	0	0	0	0	8	0	0	3	0	0	0	0	0	0	0	0	0	0	0	3	17
Zotu802	2	2	1	1	0	2	0	1	1	3	1	1	2	0	0	0	0	4	0	4	1	2	0	10	0	0	0	0	0	3	0	2	0
Zotu803	2	3	3	0	9	1	0	2	1	3	3	2	0	2	0	0	15	1	0	25	0	0	8	0	7	0	0	1	3	0	4	7	2
Zotu804	0	0	0	0	0	0	0	0	0	2	39	1	0	0	0	0	0	0	0	0	0	0	0	0	0	0	0	0	0	0	0	0	0
Zotu805	0	1	0	0	0	2	0	0	0	0	3	0	0	0	0	0	0	0	0	2	1	0	0	0	1	0	2	2	6	3	1	0	1
Zotu806	0	0	0	0	0	0	0	0	0	0	0	0	0	0	0	0	37	0	0	0	0	0	0	0	0	0	0	0	0	0	46	26	2
Zotu807	0	0	0	0	0	0	0	0	0	0	0	0	0	0	0	0	0	0	0	0	0	0	0	0	0	0	0	0	0	0	35	17	4
Zotu808	0	0	4	2	0	0	3	1	0	0	0	0	41	9	0	0	0	0	0	0	0	1	0	0	1	0	2	0	1	0	0	0	0
Zotu809	0	2	9	3	0	1	0	0	0	16	13	18	0	0	0	4	0	7	0	0	19	1	4	0	0	0	0	0	4	0	6	18	1
Zotu810	13	52	3	1	18	32	18	14	9	72	19	22	1	23	1	2	52	17	3	99	0	0	12	0	2	0	15	0	29	11	6	8	1
Zotu811	0	1	0	0	0	38	0	0	1	0	0	0	0	0	0	0	0	0	0	0	0	0	0	0	0	0	0	0	0	3	0	0	0
Zotu812	15	5	0	18	2	64	25	13	8	14	76	11	87	0	1	1	0	2	0	0	32	2	96	3	0	0	73	77	36	21	0	0	31
Zotu813	9	0	0	0	3	0	0	0	7	1	12	0	0	0	0	0	0	33	1	0	5	0	0	0	26	0	0	0	0	3	0	0	0
Zotu814	0	0	0	0	0	44	3	4	0	3	0	0	0	0	0	0	0	0	0	1	0	1	0	0	0	0	0	0	3	0	1	0	0
Zotu815	0	0	0	0	0	0	0	0	0	0	0	0	0	0	0	0	0	0	0	0	0	0	0	0	0	0	0	0	0	0	0	0	40
Zotu816	0	11	5	22	0	14	0	0	7	18	2	6	39	22	1	0	0	0	0	0	24	23	1	0	2	2	8	0	2	4	0	0	0
Zotu817	0	0	0	0	0	0	0	0	0	0	0	0	0	0	0	0	0	0	0	48	0	0	0	0	0	0	0	0	0	0	0	0	0
Zotu818	0	0	0	0	4	0	3	1	5	0	2	0	4	1	0	1	0	0	0	0	0	0	0	0	9	0	3	6	21	1	4	2	1
Zotu819	0	0	0	0	0	0	0	2	2	0	0	31	3	0	0	0	0	0	0	0	0	0	0	0	0	0	0	0	1	0	1	0	0
Zotu820	0	0	0	0	0	0	0	0	0	0	0	1	0	0	0	0	28	6	2	0	1	1	0	0	0	0	0	0	0	0	0	0	0
Zotu821	1	2	0	0	0	1	1	0	1	0	1	7	3	0	0	0	5	0	0	0	0	0	0	0	3	0	0	2	0	4	1	1	0
Zotu822	0	0	0	0	0	0	0	0	0	33	0	0	0	0	0	0	0	0	0	0	0	0	0	0	0	0	0	0	0	0	0	0	0
Zotu823	0	0	0	0	0	0	0	0	0	0	0	0	0	0	0	0	0	0	0	0	0	0	0	0	0	72	1	1	0	0	0	0	0
Zotu824	15	42	1	0	4	0	0	0	1	19	6	9	1	0	0	0	0	0	1	6	1	0	12	1	1	0	4	0	21	23	0	0	0
Zotu825	0	33	0	1	0	3	1	1	0	0	0	0	0	0	0	0	0	0	0	0	0	0	24	3	0	0	0	2	1	0	0	0	0
Zotu826	0	16	0	0	0	0	1	0	1	1	0	0	2	0	0	0	1	9	1	1	0	0	0	0	0	0	0	0	1	14	0	0	0
Zotu827	0	0	0	0	0	0	0	0	0	5	0	32	2	0	1	0	0	0	0	4	0	0	0	0	0	0	0	0	0	0	0	0	0
Zotu828	0	0	0	0	0	0	0	3	0	0	0	0	0	0	0	0	0	0	0	16	0	0	0	0	0	0	0	0	0	0	1	11	2
Zotu829	0	0	0	0	0	0	0	0	0	0	0	0	0	0	0	0	0	0	0	0	0	0	0	0	0	0	0	0	0	0	0	27	3
Zotu830	0	0	0	0	0	0	3	3	0	0	0	0	0	0	0	0	0	0	0	1	0	0	0	0	0	0	0	0	0	43	2	0	0
Zotu831	0	0	0	0	0	0	0	0	31	3	1	0	0	0	0	0	0	0	0	0	0	0	0	0	0	0	0	0	0	0	0	0	0
Zotu832	0	0	0	0	0	18	0	0	0	0	1	0	18	0	0	0	0	0	0	0	5	0	0	0	0	0	0	0	0	0	0	0	0
Zotu833	0	0	0	0	0	0	0	0	0	1	0	0	0	0	0	0	0	0	0	0	0	0	0	30	0	0	0	0	0	0	0	1	0
Zotu834	0	33	0	1	0	0	3	0	0	0	0	0	0	0	0	0	0	0	0	0	0	0	0	0	0	0	0	4	0	0	0	0	0
Zotu835	0	0	0	0	0	0	0	0	0	0	0	0	0	0	0	0	17	0	0	0	0	0	0	0	0	0	0	0	0	0	26	5	0
Zotu836	0	0	0	0	0	0	0	1	0	0	0	0	0	0	0	0	0	0	1	22	0	0	0	0	0	0	0	0	0	37	1	0	0
Zotu837	8	0	0	0	19	0	5	0	0	2	0	0	0	1	1	0	0	0	0	0	0	0	0	8	2	2	0	0	1	0	1	0	0
Zotu838	0	0	0	0	0	0	0	0	0	0	0	0	20	0	0	1	0	0	0	0	0	0	0	0	0	0	6	1	0	0	0	0	0
Zotu839	0	0	1	0	0	4	0	0	7	1	1	0	0	4	0	0	0	9	1	1	0	0	0	0	0	0	3	1	1	0	0	0	0
Zotu840	0	0	0	0	0	0	0	0	0	0	0	0	0	0	0	0	0	0	0	0	0	0	0	0	0	0	0	0	0	0	20	24	6
Zotu841	8	1	1	1	7	3	4	0	5	3	1	0	0	15	0	0	0	1	1	4	0	1	5	1	3	0	3	0	1	0	0	3	0
Zotu842	0	0	0	0	0	0	0	0	0	0	0	0	0	0	0	0	0	0	0	1	0	0	0	0	0	0	0	0	0	35	1	0	0
Zotu843	1	0	0	0	17	0	2	4	0	4	1	0	0	0	0	0	2	0	1	0	0	0	0	0	0	0	0	0	0	7	1	0	0
Zotu844	0	0	0	0	0	0	0	0	0	0	0	0	0	0	0	0	0	0	0	20	1	0	0	0	0	0	0	0	0	16	1	0	0
Zotu845	39	74	9	1	48	35	57	11	20	53	72	17	5	90	3	6	58	32	1	100	0	1	92	0	26	0	35	3	41	22	11	90	6
Zotu846	0	0	0	0	0	0	0	8	0	0	0	7	0	0	0	0	3	1	0	12	0	0	0	0	0	0	0	0	0	0	4	0	1
Zotu847	1	4	0	2	0	12	3	0	2	4	0	1	0	13	0	7	6	6	0	12	1	0	24	0	4	0	6	1	3	5	1	1	0
Zotu848	8	18	0	0	1	0	0	1	0	3	1	11	0	0	0	0	0	0	0	0	0	0	8	0	0	0	0	0	7	7	0	0	0
Zotu849	0	0	0	0	3	30	0	2	0	0	0	0	1	0	0	1	3	12	2	1	0	0	0	0	0	0	0	0	0	0	0	0	0
Zotu850	1	4	0	0	2	0	1	1	0	0	0	0	0	0	0	0	1	0	0	0	2	0	18	15	0	0	0	0	0	0	0	0	0
Zotu851	0	0	0	0	11	21	0	0	0	0	0	0	0	0	0	0	7	1	0	0	0	0	0	0	0	0	0	0	0	0	0	0	0
Zotu852	0	6	0	0	0	0	0	0	0	0	0	0	0	0	0	0	0	0	0	0	5	0	1	55	0	0	0	0	0	0	0	0	0
Zotu853	0	0	0	0	0	0	0	12	2	0	0	0	0	0	0	0	30	2	0	0	0	0	0	0	0	0	0	0	0	0	0	0	3
Zotu854	0	0	0	0	0	0	0	0	0	0	0	0	0	0	0	0	11	2	0	0	0	0	0	0	0	0	0	0	0	0	15	0	0
Zotu855	0	0	0	32	17	0	0	0	3	6	1	0	0	0	0	0	0	0	0	2	0	0	0	0	0	0	0	0	0	0	0	0	0
Zotu856	0	0	0	0	0	0	0	26	0	0	0	0	0	0	0	0	0	0	0	0	0	0	0	0	0	0	16	3	0	0	0	0	0
Zotu857	0	0	0	0	0	0	0	24	0	0	0	0	0	0	0	0	0	0	0	12	0	0	0	0	0	0	0	0	0	0	0	0	0
Zotu858	0	0	0	0	0	0	0	0	0	0	0	10	29	1	1	0	0	0	0	0	0	0	0	0	0	0	0	3	0	2	0	0	0
Zotu859	0	0	1	0	0	0	0	0	7	1	1	0	0	0	0	0	0	0	0	0	0	0	0	0	0	0	0	21	0	0	1	0	0
Zotu860	0	0	0	0	0	25	0	0	0	0	0	0	0	0	0	0	0	0	0	0	0	8	0	0	0	0	0	0	0	0	0	0	0
Zotu861	0	0	0	0	0	0	0	0	0	0	0	0	0	0	0	39	0	0	0	0	0	0	0	0	0	0	0	0	0	0	0	0	0
Zotu862	0	0	0	0	0	0	0	6	8	0	0	0	21	0	0	0	0	0	0	0	0	0	0	0	0	0	0	0	0	0	0	0	0
Zotu863	0	0	0	0	0	0	0	0	0	0	0	0	31	0	0	0	0	0	0	0	0	0	0	0	0	0	0	0	1	0	0	0	0
Zotu864	0	0	0	1	0	0	0	1	3	1	6	1	0	0	0	0	0	4	0	0	7	0	7	3	2	0	2	0	0	2	0	0	0
Zotu865	0	0	0	0	0	0	0	0	0	0	0	0	0	0	0	0	0	0	0	38	1	1	0	0	0	0	0	0	0	0	0	0	0
Zotu866	0	4	0	0	0	0	0	0	0	0	0	0	0	0	0	0	0	0	0	0	0	40	0	0	0	0	0	0	0	1	0	0	0
Zotu867	0	0	4	1	0	0	0	0	4	1	0	1	1	2	0	0	1	0	1	2	0	0	3	0	4	0	4	2	0	7	0	0	0
Zotu868	0	0	0	0	0	0	0	0	0	0	0	0	0	0	0	0	0	0	0	0	0	0	0	0	0	0	0	0	30	4	0	0	1
Zotu869	10	3	12	6	0	0	0	0	6	6	1	1	0	0	0	0	1	0	0	1	0	0	0	0	0	0	0	0	0	0	0	0	0
Zotu870	0	0	0	0	0	1	0	19	3	1	0	0	0	0	0	0	0	0	1	0	0	0	0	0	2	0	0	0	0	2	0	0	0
Zotu871	0	0	0	0	4	0	0	0	0	0	1	0	0	0	26	2	0	0	1	0	0	0	0	0	0	3	0	0	0	0	0	0	2
Zotu872	4	0	0	1	0	0	0	0	0	0	5	4	12	0	0	0	0	0	0	0	0	0	2	0	1	0	0	0	2	0	4	2	0
Zotu873	0	0	0	0	0	0	0	0	0	0	0	0	0	0	0	0	0	0	0	0	4	45	0	13	0	2	0	0	0	0	0	0	0
Zotu874	0	0	0	0	0	0	0	35	1	0	0	0	0	0	0	0	0	0	0	0	0	0	0	0	0	0	0	0	0	0	0	0	0
Zotu875	0	0	0	0	0	0	0	2	17	1	0	0	0	0	0	0	0	0	0	0	0	0	0	0	1	0	0	0	0	11	0	0	5
Zotu876	0	0	1	0	10	0	3	0	2	1	0	2	1	3	1	3	4	1	0	4	0	0	0	0	4	0	1	1	2	2	0	3	0
Zotu877	0	3	0	4	0	0	2	3	4	1	2	0	1	0	0	0	0	2	0	1	0	0	11	7	2	0	1	0	2	0	0	1	1
Zotu878	0	5	5	6	0	14	0	1	0	0	1	0	3	0	0	2	1	1	0	1	1	0	0	0	0	0	5	0	4	0	0	0	0
Zotu879	2	3	1	1	0	1	0	0	11	0	0	3	2	0	0	0	0	0	0	1	5	2	2	2	1	0	3	1	0	8	1	0	0
Zotu880	10	1	0	0	0	0	0	0	0	0	20	0	1	0	0	0	0	0	0	0	0	0	0	0	0	0	0	1	0	0	0	0	0
Zotu881	2	0	0	0	0	0	0	1	0	0	0	0	6	0	0	0	0	0	0	2	0	1	0	1	0	0	0	0	6	22	0	0	0
Zotu882	1	0	0	0	2	1	0	1	0	0	2	5	2	5	0	6	4	0	0	17	0	0	0	0	4	0	3	1	0	0	0	6	4
Zotu883	0	0	0	0	0	0	0	0	0	0	0	0	0	0	0	0	0	0	0	0	0	0	0	0	0	0	0	35	0	0	0	0	0
Zotu884	0	0	0	0	0	0	0	0	0	0	0	0	0	0	0	0	0	0	0	0	0	0	0	0	0	0	0	0	0	0	31	5	1
Zotu885	0	0	0	0	0	0	3	2	10	0	0	0	0	0	0	0	0	0	0	4	0	0	0	0	0	0	20	3	3	0	1	0	0
Zotu886	0	0	0	0	1	0	0	8	0	0	0	10	13	0	0	0	25	1	0	17	0	0	0	0	0	0	0	0	17	2	8	10	0
Zotu887	0	0	0	0	0	0	0	0	0	0	0	0	0	0	0	0	8	1	1	0	0	0	0	0	0	0	0	0	0	0	11	5	11
Zotu888	0	0	9	0	0	0	0	0	0	0	0	7	0	0	0	0	0	1	0	0	0	0	0	0	0	0	0	0	25	4	0	0	1
Zotu889	35	2	1	2	0	0	0	14	0	0	0	0	0	0	0	0	0	0	0	0	0	0	0	0	0	0	0	0	0	0	0	0	0
Zotu890	0	0	0	0	0	0	0	0	0	0	0	0	0	0	0	0	0	0	0	5	0	0	0	0	0	0	0	0	0	0	0	25	3
Zotu891	2	2	0	0	0	2	1	5	2	1	0	1	1	1	0	0	0	0	0	13	2	0	0	0	0	0	1	0	2	1	2	0	0
Zotu892	3	0	0	0	1	0	3	10	1	17	1	11	1	0	0	0	0	0	0	0	0	0	0	0	0	0	0	0	1	0	0	0	0
Zotu893	0	0	0	0	0	0	0	35	0	0	0	0	0	0	0	0	0	0	0	0	0	0	0	0	0	0	0	0	0	0	0	0	0
Zotu894	0	0	0	0	0	0	0	0	0	0	0	0	0	0	0	0	0	0	0	0	0	0	0	0	0	0	0	0	0	27	1	0	0
Zotu895	2	0	0	0	0	0	0	0	0	0	0	0	0	0	0	0	1	0	0	0	0	0	0	0	0	0	0	0	0	0	20	7	1
Zotu896	1	4	1	7	2	0	0	0	4	0	0	0	0	0	0	0	0	2	0	0	3	0	12	2	1	0	1	0	1	1	0	0	0
Zotu897	0	0	0	0	0	7	14	5	3	3	1	0	0	0	0	0	0	0	0	0	0	0	0	0	0	0	0	0	0	0	0	0	8
Zotu898	0	0	38	7	1	0	0	0	0	0	0	0	0	18	0	3	0	0	0	0	0	0	0	0	0	0	0	0	0	0	0	0	0
Zotu899	0	0	0	0	0	0	0	0	0	0	0	0	0	0	0	0	0	0	0	0	0	0	0	0	0	0	0	0	0	0	0	27	6
Zotu900	0	0	0	14	0	0	0	0	0	0	0	0	0	0	3	0	0	0	0	0	7	3	4	6	0	0	1	0	1	0	0	0	0
Zotu901	0	0	0	3	0	0	0	0	0	2	0	0	1	0	0	0	0	0	0	0	0	0	1	33	0	0	0	1	0	2	0	0	1
Zotu902	1	1	13	2	11	7	2	2	10	6	10	2	1	3	0	0	5	9	0	1	0	0	13	1	1	0	6	22	5	2	0	2	0
Zotu903	0	1	0	0	6	0	1	8	0	0	1	0	0	0	0	0	4	0	0	0	0	0	0	0	0	0	1	0	18	1	1	1	0
Zotu904	1	1	0	1	0	9	0	7	0	4	2	0	0	1	0	0	10	0	0	2	0	0	0	0	0	0	2	1	1	22	1	0	0
Zotu905	1	14	0	1	0	1	0	0	5	2	2	0	0	1	0	0	0	0	1	0	1	10	0	14	2	0	0	1	3	8	0	1	0
Zotu906	1	0	0	0	0	7	0	2	2	0	1	0	0	0	0	0	0	3	0	0	11	0	4	0	0	1	0	0	0	2	0	0	0
Zotu907	0	0	0	0	0	0	0	0	0	0	0	0	0	0	0	0	0	0	0	0	0	0	0	0	0	0	0	0	0	22	0	2	0
Zotu908	0	0	0	0	0	0	0	0	0	0	0	0	0	0	0	0	0	0	0	29	0	0	0	0	0	0	0	0	0	0	0	0	0
Zotu909	0	0	0	0	0	0	0	0	0	0	0	0	0	0	0	0	0	0	0	0	0	0	0	0	0	0	20	1	0	0	0	0	0
Zotu910	0	0	5	0	29	4	0	1	4	6	1	6	4	7	0	4	0	0	0	0	0	0	1	0	0	0	0	1	3	11	2	1	0
Zotu911	0	0	0	0	0	0	0	30	1	0	0	0	0	0	0	0	0	0	0	0	0	0	0	0	0	0	0	0	0	0	0	0	0
Zotu912	20	1	0	2	0	0	0	13	0	0	0	0	0	0	0	0	0	0	0	0	0	0	0	0	0	0	0	0	0	2	0	0	0
Zotu913	0	1	1	2	5	2	2	3	1	2	2	0	1	1	0	0	0	2	0	0	0	0	9	0	5	0	4	3	4	1	0	0	0
Zotu914	1	0	0	0	0	0	0	0	0	0	0	0	0	0	0	0	0	0	0	0	0	0	0	0	0	0	15	12	1	1	0	0	0
Zotu915	0	0	1	0	5	2	0	1	1	0	1	2	1	0	0	0	6	0	0	16	2	0	3	0	1	0	0	2	2	0	0	2	1
Zotu916	15	6	41	13	55	54	39	29	24	28	90	17	36	12	0	11	45	41	7	9	1	0	29	0	16	0	33	27	31	8	10	30	12
Zotu917	38	2	0	4	0	0	0	0	0	0	0	1	0	0	0	0	0	0	0	0	0	0	0	0	0	0	0	1	0	0	0	0	0
Zotu918	0	0	0	0	13	0	0	0	0	0	0	0	0	0	1	0	0	0	2	0	0	84	0	0	1	4	0	2	0	0	0	0	3
Zotu919	0	0	0	1	0	0	0	0	1	0	0	0	0	0	2	1	0	0	20	0	1	1	0	0	0	2	0	0	0	0	0	0	0
Zotu920	0	0	0	0	0	0	0	0	0	29	0	0	0	0	0	0	0	0	0	0	0	0	0	0	0	0	0	0	0	0	0	0	0
Zotu921	0	0	0	0	0	0	0	0	0	0	0	0	0	0	0	0	0	0	0	0	0	0	0	0	0	0	2	17	0	0	0	0	0
Zotu922	0	0	0	0	0	0	0	0	0	0	0	0	0	0	0	0	0	0	0	0	0	0	0	0	0	20	0	3	1	0	0	1	0
Zotu923	0	4	0	0	0	0	0	13	0	6	1	2	1	8	1	1	0	0	0	5	1	0	0	0	0	0	0	0	0	0	0	0	0
Zotu924	0	4	0	1	20	0	0	2	0	2	0	0	0	0	0	0	0	0	1	0	0	0	16	0	31	0	0	1	2	0	0	1	0
Zotu925	0	0	0	3	0	0	0	0	0	0	1	0	0	0	0	0	0	0	0	0	1	0	21	33	0	0	0	0	0	2	0	0	0
Zotu926	0	0	0	0	0	0	0	0	0	0	0	0	0	0	0	0	17	1	0	0	1	0	0	0	0	0	0	0	0	0	1	0	0
Zotu927	0	1	0	0	0	0	0	0	0	0	0	0	0	0	0	0	0	0	0	7	0	0	0	0	0	0	0	0	0	0	12	21	7
Zotu928	22	1	0	1	0	0	0	0	1	0	1	0	0	0	0	0	0	0	0	0	0	0	0	0	0	0	4	0	0	0	0	0	0
Zotu929	0	0	0	0	6	0	3	0	3	1	2	0	0	0	0	0	1	0	0	1	0	0	0	0	0	0	5	1	2	0	0	7	1
Zotu930	0	0	0	0	0	0	21	2	0	0	0	0	0	0	0	0	0	0	0	0	0	0	0	0	0	0	0	0	0	0	4	0	14
Zotu931	0	0	0	1	0	0	0	0	0	0	0	0	0	0	0	1	0	0	39	0	0	0	0	0	0	0	1	1	0	0	0	0	0
Zotu932	0	0	0	0	0	0	0	0	0	0	0	0	0	0	26	4	0	1	0	0	0	0	0	0	0	0	0	0	0	0	0	0	0
Zotu933	0	0	0	3	0	0	0	0	0	1	0	0	0	0	1	0	0	0	0	0	6	5	0	20	1	5	0	0	0	0	0	0	0
Zotu934	0	0	0	10	2	0	0	0	0	0	0	0	0	0	0	0	0	0	0	0	0	0	0	0	3	0	0	10	0	4	1	2	2
Zotu935	2	0	0	0	8	57	0	0	0	0	0	0	0	0	0	0	0	0	0	0	0	0	0	0	0	0	0	0	0	0	0	0	0
Zotu936	2	11	0	0	0	0	1	2	0	3	0	1	0	0	0	0	2	0	0	10	1	0	0	0	0	0	0	0	0	0	0	0	0
Zotu937	1	18	2	0	0	0	1	0	0	1	1	2	13	2	0	0	0	0	0	0	3	0	0	0	4	0	1	3	1	0	0	0	0
Zotu938	1	0	0	1	1	9	2	10	1	0	0	0	0	2	0	0	16	4	0	1	1	0	1	0	0	0	0	1	0	0	0	0	4
Zotu939	0	0	0	0	0	0	26	2	0	0	0	0	0	0	1	0	0	0	0	0	0	0	0	0	0	0	0	0	0	0	0	0	0
Zotu940	0	3	0	0	0	0	0	1	0	0	0	0	0	0	0	0	1	5	1	5	1	0	0	0	0	0	0	0	3	9	0	1	0
Zotu941	0	0	0	0	0	4	0	35	7	2	0	0	0	0	0	0	0	0	0	0	1	0	0	0	8	0	0	2	0	0	0	0	0
Zotu942	0	2	0	1	0	0	0	0	0	1	0	0	0	0	0	0	0	2	1	0	6	3	0	4	0	0	0	0	0	1	0	0	0
Zotu943	0	0	0	0	0	0	0	0	15	0	0	0	0	0	0	0	0	0	0	0	0	0	0	0	0	0	0	7	0	0	0	0	0
Zotu944	0	0	0	0	0	40	1	0	0	0	0	0	0	0	0	0	0	0	0	0	0	0	0	0	0	0	0	0	0	0	0	0	0
Zotu945	0	14	1	0	0	2	0	0	3	1	0	2	0	3	1	0	0	2	0	2	0	0	0	0	0	0	0	0	1	2	0	1	0
Zotu946	4	0	0	0	0	0	6	20	0	66	2	39	12	5	0	0	0	2	0	1	0	0	0	0	0	0	0	0	1	1	0	0	0
Zotu947	0	0	0	1	0	0	0	0	0	0	0	0	0	0	0	0	0	1	0	0	1	5	0	34	2	0	0	0	0	0	0	0	0
Zotu948	8	2	1	0	0	0	0	0	0	0	9	0	0	0	0	0	0	0	0	0	0	0	0	0	0	0	0	0	0	0	0	0	0
Zotu949	0	3	10	0	0	0	0	0	0	0	0	6	0	0	0	0	0	0	0	3	0	0	0	0	0	0	0	1	23	1	0	1	1
Zotu950	2	0	0	0	14	4	47	64	8	4	2	237	19	3	7	1	0	0	0	0	146	4	0	0	231	2	0	3	0	0	0	0	1
Zotu951	0	0	0	0	0	0	0	0	0	1	0	0	1	0	0	0	9	0	0	0	0	0	0	0	1	0	1	0	17	0	2	9	1
Zotu952	0	0	0	0	12	0	4	5	0	4	2	0	0	0	0	0	0	0	0	0	0	0	0	0	0	0	0	0	13	1	0	0	0
Zotu953	1	0	0	2	0	0	0	0	0	4	1	1	2	2	0	0	2	1	0	6	0	0	0	0	0	0	0	1	1	4	1	2	0
Zotu954	0	1	0	5	0	0	0	0	0	0	0	0	0	0	0	0	0	0	0	0	9	0	1	8	0	0	0	0	0	0	0	0	0
Zotu955	0	0	0	0	0	1	0	29	0	0	0	0	0	0	0	0	0	0	0	0	0	0	0	0	0	0	0	0	0	9	0	0	1
Zotu956	0	0	0	0	0	0	0	23	0	0	0	0	0	0	0	0	0	0	0	1	0	0	0	0	0	0	0	0	0	0	0	0	0
Zotu957	2	0	1	0	7	3	1	3	3	1	0	2	3	6	0	0	4	1	0	12	0	0	0	0	2	0	0	0	3	0	1	1	5
Zotu958	0	6	0	0	1	10	0	0	1	1	0	1	1	0	0	0	2	0	0	0	2	0	0	5	0	0	0	2	1	2	0	0	0
Zotu959	0	0	0	0	0	0	0	9	0	15	0	0	0	0	0	0	0	0	0	0	0	0	0	0	0	0	0	0	0	14	1	6	1
Zotu960	0	0	0	5	0	0	1	1	1	0	3	0	1	0	11	2	0	0	0	1	0	3	0	0	0	5	0	2	0	0	0	0	2
Zotu961	3	1	0	1	18	0	0	1	2	0	0	0	0	0	0	0	10	2	1	0	0	0	0	0	0	0	0	1	5	0	1	9	1
Zotu962	1	0	0	0	2	0	0	0	1	0	14	3	1	1	0	0	1	0	0	0	0	0	0	0	1	0	0	0	12	0	1	0	2
Zotu963	0	0	1	0	3	0	0	0	0	0	1	1	1	0	0	0	5	1	0	9	0	0	1	0	0	0	0	0	0	0	0	3	0
Zotu964	0	0	0	0	0	0	0	0	0	0	0	0	14	1	0	0	0	0	0	10	1	0	0	0	0	0	0	0	0	0	3	0	0
Zotu965	1	0	0	0	0	1	0	2	0	2	1	0	3	1	0	0	0	3	0	0	1	1	16	1	5	0	0	0	0	0	0	0	0
Zotu966	14	2	0	2	8	0	1	0	0	0	0	8	0	1	0	0	0	0	0	4	0	0	0	0	0	0	2	0	6	0	0	2	0
Zotu967	0	0	0	0	0	0	0	0	0	0	0	0	1	0	0	0	0	6	1	0	9	0	1	14	1	0	0	0	0	0	0	0	0
Zotu968	0	0	0	0	0	0	0	0	0	0	1	0	0	0	0	0	0	24	0	0	0	0	0	0	0	0	3	0	0	3	0	0	0
Zotu969	0	0	0	0	0	0	0	0	0	0	0	0	0	0	0	0	0	0	0	0	0	0	0	0	0	0	0	0	0	0	0	27	3
Zotu970	0	0	0	0	0	0	0	0	0	0	0	0	0	0	0	0	0	0	0	0	0	0	0	0	0	0	0	0	24	1	0	0	0
Zotu971	0	0	0	0	0	0	0	0	0	0	0	1	0	0	0	1	0	0	0	13	1	0	0	0	0	0	2	0	1	0	16	0	1
Zotu972	0	0	0	0	5	0	0	0	0	0	0	2	0	0	0	0	0	0	0	7	1	0	0	0	0	0	0	0	0	0	7	6	4
Zotu973	13	1	0	0	7	6	0	2	0	3	7	16	8	10	0	6	7	1	0	24	2	1	1	0	9	0	0	0	2	0	2	5	6
Zotu974	0	0	0	0	0	0	0	0	0	0	0	19	3	1	0	2	0	0	1	0	0	0	0	0	0	0	0	0	0	0	0	8	0
Zotu975	0	0	0	0	0	0	0	0	0	0	0	0	0	0	0	0	0	0	0	0	0	0	0	0	28	0	0	0	0	0	0	0	0
Zotu976	6	12	0	3	10	7	3	4	9	2	9	3	3	2	0	0	0	0	0	0	0	0	0	0	6	0	17	1	0	0	0	0	0
Zotu977	0	0	0	0	0	0	0	0	0	0	0	1	4	0	0	0	20	2	2	0	0	0	0	0	1	0	1	0	21	0	7	20	1
Zotu978	0	0	0	0	0	0	0	0	0	0	0	0	0	0	0	0	10	0	0	0	0	0	0	0	0	0	0	0	0	0	40	5	3
Zotu979	0	0	1	0	7	24	0	5	5	1	0	0	0	0	0	1	1	1	0	0	0	0	0	0	0	0	0	0	0	0	0	0	0
Zotu980	1	0	0	0	0	0	0	0	0	0	1	2	5	4	0	0	0	3	0	0	0	1	0	0	0	0	0	2	0	5	0	0	0
Zotu981	0	0	0	0	0	0	1	1	0	2	0	0	0	0	0	0	0	1	0	0	0	0	0	0	0	22	0	1	0	1	0	0	0
Zotu982	0	2	0	5	0	0	1	0	2	0	0	0	0	0	0	0	0	1	0	1	0	1	7	9	0	0	0	2	0	0	0	1	0
Zotu983	0	0	0	0	0	0	0	0	26	1	0	0	0	0	0	0	0	0	0	0	2	0	0	0	0	0	0	0	0	0	0	0	0
Zotu984	0	0	0	0	0	0	0	0	0	0	0	0	0	0	0	0	0	0	0	0	0	0	0	31	0	0	0	0	0	0	0	0	0
Zotu985	0	0	0	0	0	1	0	0	1	1	1	0	0	0	0	0	1	0	0	0	0	8	0	19	0	0	0	0	0	3	0	0	0
Zotu986	0	0	0	0	0	0	0	0	0	0	0	0	0	0	0	0	0	0	0	47	1	0	1	0	0	0	0	0	0	0	0	0	0
Zotu987	0	0	0	0	5	0	0	0	22	0	0	0	0	0	0	0	0	0	0	0	0	0	0	0	0	0	0	13	0	0	1	0	0
Zotu988	2	2	0	5	0	0	2	0	3	2	2	0	1	2	0	1	1	3	0	0	0	0	0	2	1	0	2	3	0	1	0	0	0
Zotu989	1	0	5	3	3	0	0	0	0	0	0	0	2	1	0	0	1	0	0	3	0	0	0	0	0	0	2	2	14	1	0	0	0
Zotu990	0	0	0	0	0	0	0	0	0	0	0	0	0	0	0	0	0	0	0	0	0	0	0	0	0	0	0	0	20	1	1	0	0
Zotu991	0	0	0	0	0	0	0	10	0	0	0	0	0	0	0	0	19	1	0	0	0	0	0	0	0	0	0	0	0	0	5	0	3
Zotu992	0	0	0	0	1	0	0	0	0	0	0	0	0	0	5	0	0	0	0	0	0	0	0	0	0	18	0	1	0	0	0	0	3
Zotu993	1	0	2	4	0	0	0	0	0	1	0	0	0	0	0	0	3	0	0	9	1	0	1	0	0	0	0	0	2	1	1	0	3
Zotu994	0	1	0	0	0	2	0	2	0	3	3	3	1	0	1	0	4	0	0	1	0	1	0	4	2	0	0	0	0	1	1	0	0
Zotu995	0	0	0	0	0	0	0	0	0	0	0	0	0	0	0	0	0	0	0	0	0	0	0	0	0	0	0	0	0	0	27	0	0
Zotu996	1	33	2	7	0	0	0	0	1	0	2	0	25	7	7	1	0	0	0	0	22	0	0	10	1	1	16	13	2	8	0	0	0
Zotu997	0	18	0	1	0	3	0	0	7	0	0	0	20	1	0	0	0	0	0	0	0	1	0	0	0	0	0	0	0	1	0	0	0
Zotu998	0	0	0	0	0	0	0	0	0	0	0	0	0	0	0	0	0	0	0	0	0	0	0	0	0	0	0	0	0	24	0	0	0
Zotu999	0	0	0	21	0	0	2	0	0	0	0	0	0	0	0	0	0	0	0	0	0	0	0	25	3	0	0	0	0	0	0	0	0
Zotu1000	0	0	0	0	0	0	0	0	0	0	0	0	0	0	0	0	0	0	0	0	0	0	0	0	0	0	0	0	0	0	10	11	0
Zotu1001	0	0	0	0	0	0	0	0	0	0	0	0	0	0	0	0	0	0	0	0	0	0	0	0	0	0	0	0	0	0	12	2	9
Zotu1002	1	2	0	0	0	4	0	0	0	1	1	0	2	0	0	0	0	0	0	1	0	0	3	0	3	0	1	4	2	1	0	1	2
Zotu1003	0	2	1	1	2	0	0	2	12	0	0	32	50	1	0	0	0	1	0	0	22	1	0	0	8	0	4	0	0	5	0	0	0
Zotu1004	0	1	0	3	2	32	1	3	0	0	0	0	1	1	0	0	0	10	0	1	0	0	0	0	3	0	0	1	0	1	1	0	0
Zotu1005	5	4	7	2	7	0	0	1	2	2	3	13	2	12	0	0	0	2	1	4	0	0	12	0	4	0	3	5	5	1	1	0	0
Zotu1006	0	0	0	0	0	0	0	0	0	0	0	0	0	0	0	0	0	0	0	0	0	0	0	0	0	0	0	0	0	0	28	1	0
Zotu1007	80	0	1	8	0	1	0	6	0	1	0	0	0	0	0	26	4	1	0	2	2	0	0	0	0	0	0	0	0	0	9	2	179
Zotu1008	0	0	0	1	0	0	0	0	0	0	0	0	0	0	0	0	0	0	0	0	0	0	0	0	0	0	0	0	0	0	0	0	37
Zotu1009	0	23	0	1	3	0	0	4	0	0	0	0	0	0	0	0	0	0	0	0	0	0	0	6	0	0	0	0	0	0	6	1	0
Zotu1010	0	0	2	0	0	5	0	0	3	3	0	0	0	0	0	0	0	0	0	0	0	0	0	0	0	0	0	3	0	1	0	0	0
Zotu1011	14	1	0	1	0	0	0	0	0	0	0	29	1	1	0	0	0	0	0	50	0	0	0	0	0	0	0	0	0	0	0	0	0
Zotu1012	2	0	0	0	0	0	0	0	0	6	0	1	9	0	1	0	0	0	0	3	0	0	0	0	0	0	0	0	0	0	0	0	0
Zotu1013	0	0	0	0	0	0	0	5	0	26	0	5	2	0	0	0	0	0	0	0	0	0	0	0	0	0	0	0	0	0	0	0	0
Zotu1014	0	4	0	1	0	3	0	0	5	2	0	0	3	0	1	1	1	0	0	1	1	4	0	7	3	0	0	0	4	1	0	0	0
Zotu1015	0	1	0	2	0	4	2	0	1	0	0	1	1	11	0	0	0	0	0	2	0	0	0	0	4	0	3	0	2	1	0	0	0
Zotu1016	0	10	1	0	0	0	0	0	6	2	5	0	0	0	0	0	0	0	0	0	0	0	5	0	1	0	0	0	4	0	0	0	0
Zotu1017	0	0	0	1	1	0	0	0	0	0	0	0	0	0	0	0	0	0	0	5	0	0	0	0	0	0	0	4	0	0	6	8	3
Zotu1018	0	0	0	0	0	0	0	0	0	0	0	0	0	0	0	0	0	0	0	0	0	0	0	0	0	0	21	4	0	0	0	0	1
Zotu1019	2	0	3	0	4	0	1	0	2	2	1	2	0	1	0	0	3	0	0	9	1	0	0	0	0	0	1	1	4	2	0	3	0
Zotu1020	0	0	0	0	0	0	0	0	19	2	0	0	0	0	0	0	0	0	0	1	0	0	0	0	0	0	0	2	0	0	0	0	0
Zotu1021	0	0	0	0	0	0	0	22	10	1	0	0	0	0	0	0	0	0	0	0	0	0	0	0	0	0	0	0	0	0	0	0	0
Zotu1022	0	0	0	0	0	0	2	2	1	3	0	1	3	0	0	0	7	1	2	1	0	0	0	0	0	0	0	0	1	0	0	0	0
Zotu1023	0	0	0	0	0	0	0	0	1	0	0	0	0	0	0	0	0	0	0	0	0	0	0	0	0	0	0	8	0	11	0	0	0
Zotu1024	0	3	8	2	12	12	2	3	4	4	9	4	4	5	0	2	3	2	0	5	0	0	4	0	12	0	7	12	8	1	0	3	2
Zotu1025	0	1	0	1	2	0	0	0	1	0	0	0	0	0	0	3	0	0	4	0	5	1	0	2	0	0	1	5	0	0	0	0	0
Zotu1026	0	0	0	0	0	0	0	15	1	0	0	0	0	0	0	0	0	0	1	0	0	0	0	0	0	0	0	0	0	11	0	0	0
Zotu1027	0	0	0	0	0	0	0	4	1	0	0	0	0	0	0	0	0	0	0	19	0	0	0	0	0	0	0	0	0	0	0	0	0
Zotu1028	0	0	0	0	2	0	0	1	0	0	0	0	0	0	0	0	8	1	0	0	0	0	0	0	0	0	0	0	24	0	2	3	2
Zotu1029	0	0	0	0	0	0	0	0	0	0	0	0	0	0	0	0	0	0	0	0	0	21	2	0	0	0	0	0	0	0	0	0	0
Zotu1030	0	0	0	0	0	0	0	0	0	0	0	0	0	0	0	0	0	0	0	28	1	0	0	0	0	0	0	0	0	0	0	0	0
Zotu1031	0	0	0	1	0	0	0	0	8	0	0	0	24	0	0	0	0	0	0	0	0	1	0	0	0	0	0	0	0	0	0	0	0
Zotu1032	0	0	1	0	21	2	0	0	0	0	1	0	0	1	50	16	5	0	0	0	0	0	0	0	0	52	0	3	0	0	0	1	146
Zotu1033	0	0	0	0	0	2	0	0	0	0	0	0	0	0	0	0	15	0	1	0	0	0	0	0	0	0	0	0	0	0	0	0	0
Zotu1034	12	0	0	0	9	0	3	3	0	3	7	1	0	5	0	4	1	0	0	4	0	0	0	0	5	0	3	1	8	1	0	1	2
Zotu1035	2	0	1	0	1	0	1	0	0	1	0	2	0	5	0	1	1	1	0	31	0	0	0	0	2	0	0	0	0	1	0	0	0
Zotu1036	0	0	0	0	0	0	0	3	0	0	0	0	0	0	0	0	0	0	1	0	0	0	0	0	0	0	0	0	0	39	1	0	0
Zotu1037	0	0	0	0	0	0	0	0	0	0	0	0	0	0	0	0	0	0	0	0	0	17	0	0	0	0	0	0	0	12	0	0	0
Zotu1038	0	1	0	0	0	0	0	0	0	0	0	0	1	0	0	0	0	0	0	0	0	0	0	0	15	0	0	6	0	0	0	0	0
Zotu1039	0	0	0	0	2	0	0	0	0	1	0	0	2	0	0	0	3	1	0	10	0	1	0	0	0	0	0	0	0	0	2	5	2
Zotu1040	1	0	0	0	6	0	1	3	2	0	0	1	0	2	0	0	4	0	0	0	0	0	1	0	3	0	4	1	3	1	1	10	2
Zotu1041	17	2	0	0	0	0	1	0	0	0	0	31	2	0	0	2	0	0	0	25	1	0	0	0	0	0	0	0	0	0	0	0	0
Zotu1042	0	0	0	0	0	1	0	0	0	0	0	2	0	0	0	0	0	0	0	1	1	0	0	0	0	0	0	0	0	0	1	10	2
Zotu1043	0	0	0	0	0	0	0	0	0	0	0	0	0	0	0	0	0	0	0	0	0	0	0	0	0	0	0	0	0	0	24	0	0
Zotu1044	0	0	0	0	0	0	0	0	0	0	0	0	0	0	0	0	0	0	0	0	0	0	0	0	0	0	0	0	0	0	29	4	0
Zotu1045	0	0	0	0	0	0	0	9	0	0	0	0	0	0	0	0	13	1	1	1	0	0	0	0	0	0	0	0	0	0	0	0	1
Zotu1046	0	0	0	0	0	0	3	0	4	2	0	0	0	0	0	0	0	0	0	20	0	1	0	1	0	0	0	0	0	0	0	0	0
Zotu1047	0	4	2	1	0	0	0	0	0	0	0	3	0	4	0	1	0	0	0	0	0	0	3	0	0	0	0	0	0	0	0	0	0
Zotu1048	0	0	0	0	0	0	0	1	0	0	0	0	0	0	0	1	0	0	0	0	0	0	0	0	0	0	0	0	0	0	3	20	3
Zotu1049	0	19	1	1	1	12	1	1	26	7	3	5	12	8	13	3	0	0	1	0	13	14	2	1	2	18	19	4	0	32	1	0	0
Zotu1050	0	0	0	0	0	0	0	1	1	0	0	0	27	2	0	0	0	0	0	0	0	0	0	0	1	0	0	0	1	0	0	0	0
Zotu1051	0	0	0	0	0	0	0	0	0	0	0	0	0	0	0	0	12	1	1	0	1	0	0	0	0	0	0	0	0	0	0	0	0
Zotu1052	0	0	0	0	0	0	0	0	0	0	0	0	0	0	0	0	0	0	0	0	0	0	0	0	0	0	0	0	0	18	0	0	0
Zotu1053	0	0	0	0	0	0	0	0	0	4	2	0	0	0	0	0	0	0	0	0	0	0	0	0	3	0	0	0	0	5	0	0	6
Zotu1054	0	0	0	0	0	0	0	0	0	0	0	0	0	0	0	0	0	0	0	0	0	0	0	0	0	0	0	0	0	0	0	0	26
Zotu1055	0	0	0	0	0	0	0	1	11	0	0	0	0	0	0	0	0	0	1	0	0	0	0	0	2	0	0	0	0	9	0	0	0
Zotu1056	83	13	1	2	1	16	0	10	3	1	2	0	1	6	2	86	20	12	1	3	15	0	0	0	4	0	6	16	2	18	3	2	13
Zotu1057	5	1	0	2	3	0	2	0	6	0	1	0	0	0	0	0	0	0	0	0	0	0	0	0	0	0	7	1	0	4	0	0	0
Zotu1058	0	0	0	0	0	25	0	1	0	0	0	0	0	0	0	0	0	0	0	0	0	0	0	0	0	0	0	0	0	0	0	0	0
Zotu1059	1	0	0	2	0	1	0	0	0	0	1	0	0	0	0	3	1	1	1	0	4	2	0	1	0	0	0	2	0	0	0	0	1
Zotu1060	0	0	0	0	0	0	0	3	11	1	6	0	0	0	0	0	0	0	0	0	0	0	0	0	0	0	0	1	0	0	0	0	0
Zotu1061	0	0	0	0	2	0	0	15	0	0	0	0	0	0	0	0	0	0	0	0	0	0	0	0	0	0	0	0	0	0	0	0	0
Zotu1062	5	58	1	0	0	0	0	1	1	1	0	1	4	0	0	0	9	7	1	8	0	0	0	0	0	0	0	4	4	0	0	0	0
Zotu1063	0	0	0	0	0	0	0	0	0	0	0	0	0	0	0	0	1	0	0	0	0	0	0	0	0	0	0	0	0	0	29	31	4
Zotu1064	0	0	0	0	0	0	0	0	0	0	0	0	0	0	0	0	0	0	0	0	8	16	2	3	0	0	0	0	0	0	0	0	0
Zotu1065	2	0	19	3	46	0	3	0	0	10	0	0	1	1	0	0	0	11	1	8	0	0	6	0	45	0	2	2	0	2	0	15	8
Zotu1066	0	0	0	0	0	0	0	0	0	0	0	0	0	0	0	0	0	0	0	28	2	1	0	0	0	0	0	0	0	0	0	0	1
Zotu1067	0	2	0	13	2	0	0	0	5	6	0	0	0	1	0	0	0	0	0	2	1	1	0	0	0	0	0	0	0	0	0	0	0
Zotu1068	0	1	0	0	0	4	1	0	3	0	1	0	4	5	0	0	0	1	0	0	5	0	5	7	1	0	0	0	1	5	0	0	0
Zotu1069	0	0	0	0	0	0	1	5	14	1	0	1	0	0	0	0	0	0	0	5	0	0	0	0	0	0	0	0	1	0	0	0	0
Zotu1070	37	0	1	4	0	0	0	0	0	0	0	0	0	0	0	0	0	0	0	0	0	0	0	0	0	0	0	6	0	0	0	0	0
Zotu1071	10	45	114	13	207	31	128	76	70	82	60	78	18	62	2	14	109	55	5	67	1	0	112	3	119	0	57	31	75	10	17	39	14
Zotu1072	0	1	1	0	0	1	0	0	2	2	0	0	0	0	1	0	4	0	0	3	1	11	0	0	0	0	0	3	5	1	0	1	0
Zotu1073	0	0	0	0	0	0	0	0	0	0	0	0	0	0	0	0	0	0	0	0	0	0	0	0	0	0	0	0	0	0	9	25	10
Zotu1074	0	0	0	0	0	0	0	0	0	0	0	0	0	0	0	0	0	0	0	0	2	1	0	15	0	0	0	0	0	0	0	0	0
Zotu1075	0	1	0	0	0	12	0	0	0	0	0	0	0	0	0	0	0	2	1	0	2	0	0	0	0	0	0	0	0	8	0	0	0
Zotu1076	0	0	0	0	1	14	0	1	8	0	0	0	0	0	0	0	0	1	0	0	0	0	0	0	0	0	0	0	0	0	0	0	0
Zotu1077	0	0	1	1	7	5	0	1	0	4	2	0	0	0	0	4	3	3	1	4	0	0	1	0	2	0	3	2	2	0	2	3	0
Zotu1078	0	0	0	0	0	0	0	0	0	0	0	17	0	0	0	1	0	0	0	3	0	0	0	0	0	0	0	0	7	0	1	0	0
Zotu1079	0	0	0	0	0	0	0	0	0	0	0	0	0	0	0	0	0	0	0	0	0	0	0	0	0	0	0	0	0	0	3	18	8
Zotu1080	0	0	0	0	0	0	0	14	0	0	0	0	0	0	0	0	0	0	0	0	0	0	0	0	0	0	0	0	0	0	0	0	5
Zotu1081	0	0	0	0	0	0	0	0	0	3	0	0	0	2	0	0	0	0	0	0	0	0	0	0	3	0	0	0	36	1	0	0	0
Zotu1082	0	0	0	0	0	0	1	0	0	3	0	5	1	0	0	0	4	2	0	2	0	0	0	0	0	0	1	1	0	5	0	0	0
Zotu1083	0	0	0	0	0	0	0	7	0	0	0	0	0	0	0	0	13	0	0	0	0	0	0	0	0	0	0	0	0	0	2	0	1
Zotu1084	0	7	1	0	0	5	0	1	0	1	0	0	0	1	0	0	0	0	0	1	1	0	0	0	0	0	0	0	0	10	0	0	0
Zotu1085	0	0	0	0	0	0	0	0	0	0	0	0	0	0	0	0	0	0	0	0	0	0	0	0	0	0	0	0	15	1	0	0	1
Zotu1086	0	0	0	0	21	1	6	0	0	0	1	0	0	0	0	2	3	0	0	0	0	0	0	0	0	0	3	2	3	0	2	2	1
Zotu1087	0	2	0	0	0	0	0	0	0	1	1	1	0	2	1	0	0	0	0	0	0	0	0	0	0	0	5	0	0	0	0	0	0
Zotu1088	72	2	0	5	0	0	0	76	0	0	0	0	0	0	0	547	3	5	4	1	2	0	0	0	0	0	0	0	0	0	19	34	91
Zotu1089	0	0	0	0	0	0	0	1	0	0	0	0	0	0	0	0	0	0	0	2	0	0	0	0	0	0	0	0	0	0	11	0	0
Zotu1090	8	8	1	0	0	3	20	8	2	8	1	14	0	2	1	0	2	1	0	41	1	0	0	0	0	0	11	0	14	2	0	6	0
Zotu1091	0	0	0	0	0	0	0	0	0	0	0	0	0	0	0	0	0	0	0	0	0	0	0	0	0	0	0	0	10	3	0	0	0
Zotu1092	0	0	0	0	0	0	0	0	0	0	0	0	0	0	0	0	0	0	0	0	0	0	0	0	0	0	0	0	0	0	0	9	4
Zotu1093	0	14	0	0	0	0	0	0	0	0	0	0	0	0	0	0	0	0	0	0	0	0	0	0	0	0	0	0	0	0	0	0	0
Zotu1094	0	0	0	0	0	0	0	0	0	0	0	0	0	0	0	0	18	4	2	0	2	0	0	0	0	0	0	0	0	0	0	0	0
Zotu1095	0	0	0	0	0	3	0	2	0	13	0	0	0	0	0	0	0	0	0	0	0	0	0	0	0	0	7	0	2	1	0	0	1
Zotu1096	0	1	0	0	1	6	0	1	11	2	4	0	0	2	0	0	1	0	0	0	0	0	0	0	0	0	3	5	0	0	0	0	0
Zotu1097	0	0	0	0	0	0	0	0	0	0	0	0	0	0	0	0	0	0	0	0	0	0	0	0	0	0	0	0	0	16	1	0	1
Zotu1098	0	0	0	0	5	0	0	3	5	2	0	0	3	0	0	0	1	0	1	7	0	0	0	0	0	0	0	1	0	0	1	0	0
Zotu1099	0	0	0	0	0	0	0	0	0	0	0	0	0	0	0	0	0	0	0	1	0	0	0	0	0	0	0	0	1	16	2	0	1
Zotu1100	0	0	0	0	0	0	0	0	0	0	0	0	0	0	0	0	0	0	0	0	0	0	0	0	0	0	0	0	0	0	0	16	3
Zotu1101	0	0	0	0	0	0	0	0	0	0	0	0	0	0	0	0	0	0	0	0	0	0	0	0	0	0	0	0	0	0	0	11	4
Zotu1102	0	0	0	11	0	0	0	0	1	0	0	0	0	1	1	0	0	3	0	0	0	0	0	0	0	0	0	0	0	0	0	1	0
Zotu1103	0	0	0	0	3	0	25	17	2	0	0	25	0	0	4	0	0	0	0	0	26	0	0	0	92	1	0	1	0	0	0	0	0
Zotu1104	0	0	1	0	2	16	1	1	0	0	0	1	3	4	1	0	4	2	0	3	0	0	0	0	0	0	1	0	0	0	0	1	0
Zotu1105	0	0	0	0	0	0	0	0	0	0	0	0	0	0	0	0	2	0	0	0	0	0	0	0	0	0	0	0	12	0	0	1	1
Zotu1106	0	0	0	0	0	0	0	3	0	0	0	1	0	0	0	0	0	0	0	10	0	0	0	0	0	0	0	0	0	4	0	0	0
Zotu1107	0	0	0	6	1	8	0	1	0	0	0	0	2	1	0	0	0	0	0	0	0	0	2	0	0	0	0	0	3	0	1	1	0
Zotu1108	0	0	0	0	0	0	0	0	0	0	0	0	0	0	0	0	0	0	0	0	0	0	0	0	0	0	0	0	0	0	0	0	13
Zotu1109	0	0	1	0	0	0	0	0	0	0	0	0	9	5	10	1	0	0	0	0	0	0	0	0	0	0	5	1	8	0	0	0	0
Zotu1110	0	0	0	0	0	0	0	0	0	0	0	0	0	0	0	0	0	0	0	0	0	0	0	0	0	0	0	0	0	22	0	0	0
Zotu1111	0	0	0	0	0	0	0	0	0	0	0	0	0	0	0	0	0	0	0	0	0	0	0	39	0	0	0	0	0	0	0	0	0
Zotu1112	2	0	0	0	0	0	0	4	0	1	0	0	1	0	0	0	0	0	0	7	0	0	0	0	0	0	0	0	3	7	0	0	0
Zotu1113	0	0	0	0	0	0	0	0	6	0	0	0	31	0	0	0	0	0	0	0	0	0	0	0	0	0	0	0	0	0	0	0	0
Zotu1114	0	0	0	0	0	0	0	0	0	0	0	0	0	0	0	0	0	0	0	0	0	0	0	0	0	0	0	0	0	0	58	1	1
Zotu1115	0	0	1	19	0	0	0	0	0	0	0	0	0	0	0	0	0	0	0	0	2	0	0	0	0	0	1	0	2	0	0	0	0
Zotu1116	0	0	0	0	0	0	0	0	0	0	0	0	0	0	0	0	0	0	0	0	0	0	0	0	0	0	0	0	0	0	13	0	0
Zotu1117	0	6	0	0	0	1	0	0	0	0	1	0	0	0	0	0	0	1	0	0	2	0	1	0	2	0	0	0	1	0	0	0	0
Zotu1118	0	0	0	0	0	0	0	0	0	0	10	0	0	0	0	0	0	0	0	0	0	0	0	0	0	0	0	4	0	0	0	0	0
Zotu1119	0	0	0	0	0	0	0	0	0	0	0	0	0	0	0	0	0	0	0	0	0	0	0	0	0	0	0	0	0	0	49	2	0
Zotu1120	0	0	0	3	0	0	0	0	6	4	0	1	0	0	0	0	0	0	0	0	1	0	0	0	0	0	0	0	0	0	0	0	0
Zotu1121	0	0	0	0	1	0	0	0	0	0	0	0	1	0	0	0	0	0	0	0	0	5	0	1	0	51	1	0	0	1	0	0	1
Zotu1122	2	0	1	10	0	0	0	0	2	2	0	0	0	0	0	0	0	0	0	0	0	0	0	0	0	0	0	0	0	0	0	0	0
Zotu1123	0	0	0	0	0	0	0	9	16	2	1	0	0	1	0	1	0	0	0	0	1	0	0	0	0	0	0	5	0	0	0	0	0
Zotu1124	0	0	0	0	3	0	1	0	2	0	4	0	0	0	0	0	0	0	0	0	0	0	0	0	1	0	2	1	1	1	0	4	4
Zotu1125	0	0	0	0	0	0	0	0	0	0	0	0	0	0	0	0	0	0	0	0	0	0	0	0	0	0	0	0	0	23	0	0	0
Zotu1126	0	0	0	0	0	0	0	0	0	0	0	0	0	0	0	0	0	0	0	0	0	0	0	0	0	0	0	0	0	0	29	0	0
Zotu1127	33	16	3	4	0	1	0	30	1	1	1	0	0	0	0	37	108	0	0	0	3	1	0	0	0	0	0	0	0	0	3	5	12
Zotu1128	2	0	0	0	0	2	1	3	1	1	1	2	0	1	0	0	0	0	0	1	0	0	0	0	0	0	1	0	3	8	0	0	0
Zotu1129	0	4	0	0	0	0	0	0	0	1	7	0	0	0	0	0	1	0	0	0	0	0	0	0	0	0	5	1	0	0	0	0	0
Zotu1130	0	0	0	0	0	0	0	0	0	0	0	0	0	0	0	0	0	0	0	0	0	0	0	0	0	0	0	0	0	0	23	2	1
Zotu1131	0	0	0	0	0	0	0	10	0	0	0	6	2	0	0	0	0	0	0	0	10	0	0	0	52	0	0	0	0	0	0	0	0
Zotu1132	0	0	0	0	0	0	6	6	2	0	0	0	0	0	0	0	0	8	0	0	0	0	0	0	7	0	0	0	0	0	0	0	0
Zotu1133	0	0	0	0	0	0	0	0	0	0	0	0	0	0	1	0	0	1	0	0	1	0	1	0	0	0	0	0	0	0	0	13	6
Zotu1134	0	0	0	1	1	11	0	2	0	0	0	3	2	0	0	0	0	0	0	0	1	0	0	0	0	0	0	0	2	0	0	0	0
Zotu1135	0	0	0	0	0	10	1	0	0	0	0	0	0	0	0	0	0	0	0	0	0	20	0	0	0	0	0	0	0	0	0	0	0
Zotu1136	6	39	1	1	24	3	17	3	23	5	1	34	8	8	0	3	8	30	1	9	2	1	0	0	10	0	1	4	0	1	1	0	2
Zotu1137	0	0	0	0	0	0	0	0	0	0	0	28	0	0	0	0	0	0	0	0	0	0	0	0	0	0	0	0	0	0	0	0	0
