# Supplementary material for: Identifying Microbiome Dynamics in Pediatric IBD: More than a Family Matter
Source: Biomedicines. 2023 Jul 13;11(7):1979. doi: 10.3390/biomedicines11071979 (PMC10377534; doi:10.3390/biomedicines11071979)
Supplement: Supplementary file 1 [file biomedicines-11-01979-s001.zip › Supplementary File S4.txt]

#NAME	Status	Family	Relation	Sex	Bombo
MG-1	HC	Fam1	Father	M	Fam1F
MG-2	HC	Fam1	Mother	F	Fam1M
MG-3	HC	Fam1	Brother	M	Fam1B
MG-4	Patient	Fam1	Patient	M	Fam1P
MG-5	HC	Fam2	Father	M	Fam2F
MG-6	HC	Fam2	Mother	F	Fam2M
MG-7	Patient	Fam2	Patient	M	Fam2P
MG-8	HC	Fam3	Father	M	Fam3F
MG-9	HC	Fam3	Mother	F	Fam3M
MG-10	HC	Fam3	Sister	F	Fam3S
MG-11	Patient	Fam3	Patient	M	Fam3P
MG-12	HC	Fam4	Father	M	Fam4F
MG-13	HC	Fam4	Mother	F	Fam4M
MG-14	HC	Fam4	Sister	F	Fam4S
MG-15	Patient	Fam4	Patient	M	Fam4P
MG-16	HC	Fam5	Father	M	Fam5F
MG-17	HC	Fam5	Mother	F	Fam5M
MG-18	HC	Fam5	Brother	M	Fam5B
MG-19	Patient	Fam5	Patient	M	Fam5P
MG-20	HC	Fam6	Father	M	Fam6F
MG-21	HC	Fam6	Mother	F	Fam6M
MG-22	Patient	Fam6	Patient	M	Fam6P
MG-23	HC	Fam7	Father	M	Fam7F
MG-24	HC	Fam7	Mother	F	Fam7M
MG-25	HC	Fam7	Brother	M	Fam7B
MG-26	Patient	Fam7	Patient	M	Fam7P
MG-27	HC	Fam8	Father	M	Fam8F
MG-28	HC	Fam8	Mother	F	Fam8M
MG-29	HC	Fam8	Brother	M	Fam8B
MG-30	Patient	Fam8	Patient	M	Fam8P
MG-31	HC	Fam9	Mother	F	Fam9M
MG-32	HC	Fam9	Sister	F	Fam9S
MG-33	Patient	Fam9	Patient	F	Fam9P
