# Supplementary material for: Identifying Microbiome Dynamics in Pediatric IBD: More than a Family Matter
Source: Biomedicines. 2023 Jul 13;11(7):1979. doi: 10.3390/biomedicines11071979 (PMC10377534; doi:10.3390/biomedicines11071979)
Supplement: Supplementary file 1 [file biomedicines-11-01979-s001.zip › Supplementary File S5.txt]

#Taxonomy	Kingdom	Phylum	Class	Order	Family	Genus	Species
Zotu1	Bacteria	Bacteroidetes	Bacteroidia	Bacteroidales	Bacteroidaceae	Bacteroides	vulgatus
Zotu2	Bacteria	Bacteroidetes	Bacteroidia	Bacteroidales	Bacteroidaceae	Bacteroides	dorei
Zotu3	Bacteria	Firmicutes	Clostridia	Eubacteriales	Oscillospiraceae	Faecalibacterium	prausnitzii
Zotu4	Bacteria	Firmicutes	Clostridia	Eubacteriales	Oscillospiraceae	Faecalibacterium	prausnitzii
Zotu5	Bacteria	Bacteroidetes	Bacteroidia	Bacteroidales	Bacteroidaceae	Bacteroides	fragilis
Zotu6	Bacteria	Bacteroidetes	Bacteroidia	Bacteroidales	Prevotellaceae	Prevotella	copri
Zotu7	Bacteria	Firmicutes	Clostridia	Eubacteriales	Oscillospiraceae	Faecalibacterium	prausnitzii
Zotu8	Bacteria	Bacteroidetes	Bacteroidia	Bacteroidales	Bacteroidaceae	Bacteroides	caccae
Zotu9	Bacteria	Bacteroidetes	Bacteroidia	Bacteroidales	Bacteroidaceae	Bacteroides	uniformis
Zotu10	Bacteria	Firmicutes	Clostridia	Eubacteriales	Eubacteriaceae	Eubacterium	rectale
Zotu11	Bacteria	Proteobacteria	Gammaproteobacteria	Enterobacterales	Erwiniaceae	Pantoea	agglomerans
Zotu12	Bacteria	Proteobacteria	Gammaproteobacteria	Aeromonadales	Succinivibrionaceae	Succinivibrio	dextrinosolvens
Zotu13	Bacteria	Proteobacteria	Gammaproteobacteria	Enterobacterales	Enterobacteriaceae	Shigella	sonnei
Zotu14	Bacteria	Proteobacteria	Gammaproteobacteria	Enterobacterales	Morganellaceae	Morganella	morganii
Zotu15	Bacteria	Bacteroidetes	Bacteroidia	Bacteroidales	Bacteroidaceae	Bacteroides	uniformis
Zotu16	Bacteria	Bacteroidetes	Bacteroidia	Bacteroidales	Bacteroidaceae	Bacteroides	stercoris
Zotu17	Bacteria	Bacteroidetes	Bacteroidia	Bacteroidales	Bacteroidaceae	Bacteroides	thetaiotaomicron
Zotu18	Bacteria	Firmicutes	Clostridia	Eubacteriales	Oscillospiraceae	Faecalibacterium	prausnitzii
Zotu19	Bacteria	Bacteroidetes	Bacteroidia	Bacteroidales	Prevotellaceae	Prevotella	copri
Zotu20	Bacteria	Bacteroidetes	Bacteroidia	Bacteroidales	Rikenellaceae	Alistipes	putredinis
Zotu21	Bacteria	Bacteroidetes	Bacteroidia	Bacteroidales	Bacteroidaceae	Bacteroides	coprocola
Zotu22	Bacteria	Firmicutes	Negativicutes	Veillonellales	Veillonellaceae	Dialister	invisus
Zotu23	Bacteria	Bacteroidetes	Bacteroidia	Bacteroidales	Bacteroidaceae	Bacteroides	xylanisolvens
Zotu24	Bacteria	Firmicutes	Clostridia	Eubacteriales	Lachnospiraceae	Roseburia	faecis
Zotu25	Bacteria	Firmicutes	Clostridia	Eubacteriales	Oscillospiraceae	Faecalibacterium	prausnitzii
Zotu26	Bacteria	Bacteroidetes	Bacteroidia	Bacteroidales	Bacteroidaceae	Bacteroides	ovatus
Zotu27	Bacteria	Firmicutes	Clostridia	Eubacteriales	Lachnospiraceae	Lachnoclostridium	xylanolyticum
Zotu28	Bacteria	Bacteroidetes	Bacteroidia	Bacteroidales	Bacteroidaceae	Bacteroides	ovatus
Zotu29	Bacteria	Bacteroidetes	Bacteroidia	Bacteroidales	Prevotellaceae	Prevotella	copri
Zotu30	Bacteria	Bacteroidetes	Bacteroidia	Bacteroidales	Bacteroidaceae	Bacteroides	uniformis
Zotu31	Bacteria	Firmicutes	Clostridia	Eubacteriales	Ruminococcaceae	Gemmiger	formicilis
Zotu32	Bacteria	Verrucomicrobia	Verrucomicrobiae	Verrucomicrobiales	Akkermansiaceae	Akkermansia	muciniphila
Zotu33	Bacteria	Proteobacteria	Betaproteobacteria	Burkholderiales	Sutterellaceae	Parasutterella	excrementihominis
Zotu34	Bacteria	Bacteroidetes	Bacteroidia	Bacteroidales	Prevotellaceae	Prevotella	copri
Zotu35	Bacteria	Firmicutes	Negativicutes	Veillonellales	Veillonellaceae	Dialister	succinatiphilus
Zotu36	Bacteria	Firmicutes	Clostridia	Eubacteriales	Lachnospiraceae	Roseburia	intestinalis
Zotu37	Bacteria	Firmicutes	Clostridia	Eubacteriales	Oscillospiraceae	Oscillospira	guilliermondii
Zotu38	Bacteria	Firmicutes	Clostridia	Eubacteriales	Lachnospiraceae	Blautia	gnavus
Zotu39	Bacteria	Firmicutes	Clostridia	Eubacteriales	Eubacteriaceae	Eubacterium	coprostanoligenes
Zotu40	Bacteria	Firmicutes	Clostridia	Eubacteriales	Lachnospiraceae	Blautia	wexlerae
Zotu41	Bacteria	Bacteroidetes	Bacteroidia	Bacteroidales	Rikenellaceae	Alistipes	finegoldii
Zotu42	Bacteria	Bacteroidetes	Bacteroidia	Bacteroidales	Tannerellaceae	Parabacteroides	distasonis
Zotu43	Bacteria	Firmicutes	Clostridia	Eubacteriales	Lachnospiraceae	Roseburia	inulinivorans
Zotu44	Bacteria	Bacteroidetes	Bacteroidia	Bacteroidales	Bacteroidaceae	Bacteroides	acidifaciens
Zotu45	Bacteria	Bacteroidetes	Bacteroidia	Bacteroidales	Bacteroidaceae	Bacteroides	uniformis
Zotu47	Bacteria	Bacteroidetes	Bacteroidia	Bacteroidales	Tannerellaceae	Parabacteroides	distasonis
Zotu48	Bacteria	Bacteroidetes	Bacteroidia	Bacteroidales	Tannerellaceae	Parabacteroides	distasonis
Zotu49	Bacteria	Firmicutes	Clostridia	Eubacteriales	Oscillospiraceae	Faecalibacterium	prausnitzii
Zotu50	Bacteria	Firmicutes	Bacilli	Lactobacillales	Lactobacillaceae	Lactobacillus	rogosae
Zotu51	Bacteria	Proteobacteria	Betaproteobacteria	Burkholderiales	Sutterellaceae	Sutterella	wadsworthensis
Zotu52	Bacteria	Proteobacteria	Gammaproteobacteria	Pasteurellales	Pasteurellaceae	Haemophilus	parainfluenzae
Zotu53	Bacteria	Bacteroidetes	Bacteroidia	Bacteroidales	Bacteroidaceae	Bacteroides	uniformis
Zotu54	Bacteria	Firmicutes	Clostridia	Eubacteriales	Oscillospiraceae	Ruminococcus	bromii
Zotu55	Bacteria	Bacteroidetes	Bacteroidia	Bacteroidales	Bacteroidaceae	Bacteroides	uniformis
Zotu56	Bacteria	Firmicutes	Clostridia	Eubacteriales	Oscillospiraceae	Oscillospira	guilliermondii
Zotu57	Bacteria	Bacteroidetes	Bacteroidia	Bacteroidales	Tannerellaceae	Parabacteroides	merdae
Zotu58	Bacteria	Firmicutes	Clostridia	Eubacteriales	Oscillospiraceae	Faecalibacterium	prausnitzii
Zotu59	Bacteria	Proteobacteria	Betaproteobacteria	Rhodocyclales	Rhodocyclaceae	Rhodocyclus	tenuis
Zotu60	Bacteria	Firmicutes	Clostridia	Eubacteriales	Lachnospiraceae	Coprococcus	eutactus
Zotu61	Bacteria	Bacteroidetes	Bacteroidia	Bacteroidales	Bacteroidaceae	Bacteroides	uniformis
Zotu62	Bacteria	Bacteroidetes	Bacteroidia	Bacteroidales	Bacteroidaceae	Bacteroides	vulgatus
Zotu63	Bacteria	Firmicutes	Clostridia	Eubacteriales	Oscillospiraceae	Ruminococcus	bromii
Zotu64	Bacteria	Proteobacteria	Betaproteobacteria	Burkholderiales	Sutterellaceae	Sutterella	stercoricanis
Zotu65	Bacteria	Bacteroidetes	Bacteroidia	Bacteroidales	Bacteroidaceae	Bacteroides	caccae
Zotu66	Bacteria	Proteobacteria	Betaproteobacteria	Rhodocyclales	Zoogloeaceae	Azoarcus	tolulyticus
Zotu67	Bacteria	Bacteroidetes	Bacteroidia	Bacteroidales	Bacteroidaceae	Bacteroides	cellulosilyticus
Zotu68	Bacteria	Firmicutes	Clostridia	Eubacteriales	Oscillospiraceae	Ruminococcus	flavefaciens
Zotu69	Bacteria	Firmicutes	Clostridia	Eubacteriales	Oscillospiraceae	Faecalibacterium	prausnitzii
Zotu70	Bacteria	Firmicutes	Clostridia	Eubacteriales	Lachnospiraceae	Lachnoclostridium	bolteae
Zotu71	Bacteria	Proteobacteria	Alphaproteobacteria	Kopriimonadales	Kopriimonadaceae	Kopriimonas	byunsanensis
Zotu72	Bacteria	Bacteroidetes	Bacteroidia	Bacteroidales	Barnesiellaceae	Barnesiella	intestinihominis
Zotu73	Bacteria	Bacteroidetes	Bacteroidia	Bacteroidales	Bacteroidaceae	Bacteroides	uniformis
Zotu74	Bacteria	Firmicutes	Clostridia	Eubacteriales	Oscillospiraceae	Faecalibacterium	prausnitzii
Zotu75	Bacteria	Bacteroidetes	Bacteroidia	Bacteroidales	Bacteroidaceae	Bacteroides	vulgatus
Zotu76	Bacteria	Firmicutes	Clostridia	Eubacteriales	Eubacteriaceae	Eubacterium	eligens
Zotu77	Bacteria	Firmicutes	Clostridia	Eubacteriales	Oscillospiraceae	Faecalibacterium	prausnitzii
Zotu78	Bacteria	Firmicutes	Clostridia	Eubacteriales	Oscillospiraceae	Faecalibacterium	prausnitzii
Zotu79	Bacteria	Proteobacteria	Alphaproteobacteria	Kopriimonadales	Kopriimonadaceae	Kopriimonas	byunsanensis
Zotu80	Bacteria	Bacteroidetes	Bacteroidia	Bacteroidales	Bacteroidaceae	Bacteroides	dorei
Zotu81	Bacteria	Firmicutes	Negativicutes	Acidaminococcales	Acidaminococcaceae	Phascolarctobacterium	faecium
Zotu82	Bacteria	Bacteroidetes	Bacteroidia	Bacteroidales	Bacteroidaceae	Bacteroides	uniformis
Zotu83	Bacteria	Bacteroidetes	Bacteroidia	Bacteroidales	Bacteroidaceae	Bacteroides	vulgatus
Zotu84	Bacteria	Bacteroidetes	Bacteroidia	Bacteroidales	Bacteroidaceae	Bacteroides	thetaiotaomicron
Zotu85	Bacteria	Bacteroidetes	Bacteroidia	Bacteroidales	Bacteroidaceae	Bacteroides	uniformis
Zotu86	Bacteria	Bacteroidetes	Bacteroidia	Bacteroidales	Bacteroidaceae	Bacteroides	uniformis
Zotu87	Bacteria	Bacteroidetes	Bacteroidia	Bacteroidales	Prevotellaceae	Prevotella	copri
Zotu88	Bacteria	Bacteroidetes	Bacteroidia	Bacteroidales	Bacteroidaceae	Bacteroides	clarus
Zotu89	Bacteria	Firmicutes	Clostridia	Eubacteriales	Eubacteriaceae	Eubacterium	[eubacterium]_eligens
Zotu90	Bacteria	Bacteroidetes	Bacteroidia	Bacteroidales	Prevotellaceae	Alloprevotella	rava
Zotu91	Bacteria	Bacteroidetes	Bacteroidia	Bacteroidales	Bacteroidaceae	Bacteroides	vulgatus
Zotu92	Bacteria	Bacteroidetes	Bacteroidia	Bacteroidales	Bacteroidaceae	Bacteroides	coprocola
Zotu93	Bacteria	Bacteroidetes	Bacteroidia	Bacteroidales	Bacteroidaceae	Bacteroides	plebeius
Zotu94	Bacteria	Bacteroidetes	Bacteroidia	Bacteroidales	Bacteroidaceae	Bacteroides	eggerthii
Zotu95	Bacteria	Bacteroidetes	Bacteroidia	Bacteroidales	Prevotellaceae	Alloprevotella	rava
Zotu96	Bacteria	Firmicutes	Clostridia	Eubacteriales	Lachnospiraceae	Fusicatenibacter	saccharivorans
Zotu97	Bacteria	Bacteroidetes	Bacteroidia	Bacteroidales	Bacteroidaceae	Bacteroides	coprocola
Zotu98	Bacteria	Bacteroidetes	Bacteroidia	Bacteroidales	Bacteroidaceae	Bacteroides	uniformis
Zotu99	Bacteria	Bacteroidetes	Bacteroidia	Bacteroidales	Bacteroidaceae	Bacteroides	xylanolyticus
Zotu100	Bacteria	Bacteroidetes	Bacteroidia	Bacteroidales	Bacteroidaceae	Bacteroides	vulgatus
Zotu101	Bacteria	Firmicutes	Clostridia	Eubacteriales	Oscillospiraceae	Ruminococcus	champanellensis
Zotu102	Bacteria	Bacteroidetes	Bacteroidia	Bacteroidales	Bacteroidaceae	Bacteroides	uniformis
Zotu103	Bacteria	Firmicutes	Clostridia	Eubacteriales	Oscillospiraceae	Faecalibacterium	prausnitzii
Zotu104	Bacteria	Bacteroidetes	Bacteroidia	Bacteroidales	Bacteroidaceae	Bacteroides	coprocola
Zotu105	Bacteria	Firmicutes	Clostridia	Eubacteriales	Oscillospiraceae	Sporobacter	termitidis
Zotu106	Bacteria	Firmicutes	Erysipelotrichia	Erysipelotrichales	Coprobacillaceae	Coprobacillus	cateniformis
Zotu107	Bacteria	Verrucomicrobia	Verrucomicrobiae	Verrucomicrobiales	Akkermansiaceae	Akkermansia	muciniphila
Zotu108	Bacteria	Bacteroidetes	Bacteroidia	Bacteroidales	Bacteroidaceae	Bacteroides	massiliensis
Zotu109	Bacteria	Firmicutes	Erysipelotrichia	Erysipelotrichales	Erysipelotrichaceae	Holdemanella	biforme
Zotu110	Bacteria	Bacteroidetes	Bacteroidia	Bacteroidales	Bacteroidaceae	Bacteroides	massiliensis
Zotu111	Bacteria	Firmicutes	Erysipelotrichia	Erysipelotrichales	Erysipelotrichaceae	Erysipelatoclostridium	saccharogumia
Zotu112	Bacteria	Bacteroidetes	Bacteroidia	Bacteroidales	Bacteroidaceae	Bacteroides	dorei
Zotu113	Bacteria	Bacteroidetes	Bacteroidia	Bacteroidales	Barnesiellaceae	Barnesiella	intestinihominis
Zotu114	Bacteria	Bacteroidetes	Bacteroidia	Bacteroidales	Tannerellaceae	Parabacteroides	johnsonii
Zotu115	Bacteria	Proteobacteria	Gammaproteobacteria	Pseudomonadales	Pseudomonadaceae	Pseudomonas	putida
Zotu116	Bacteria	Firmicutes	Clostridia	Eubacteriales	Oscillospiraceae	Faecalibacterium	prausnitzii
Zotu117	Bacteria	Bacteroidetes	Bacteroidia	Bacteroidales	Bacteroidaceae	Bacteroides	stercoris
Zotu118	Bacteria	Proteobacteria	Gammaproteobacteria	Enterobacterales	Morganellaceae	Morganella	morganii
Zotu119	Bacteria	Firmicutes	Clostridia	Eubacteriales	Oscillospiraceae	Faecalibacterium	prausnitzii
Zotu120	Bacteria	Proteobacteria	Deltaproteobacteria	Desulfovibrionales	Desulfovibrionaceae	Bilophila	wadsworthia
Zotu121	Bacteria	Bacteroidetes	Bacteroidia	Bacteroidales	Rikenellaceae	Alistipes	putredinis
Zotu122	Bacteria	Firmicutes	Clostridia	Eubacteriales	Lachnospiraceae	Blautia	faecis
Zotu123	Bacteria	Firmicutes	Clostridia	Eubacteriales	Oscillospiraceae	Faecalibacterium	prausnitzii
Zotu124	Bacteria	Bacteroidetes	Bacteroidia	Bacteroidales	Barnesiellaceae	Barnesiella	intestinihominis
Zotu125	Bacteria	Bacteroidetes	Bacteroidia	Bacteroidales	Bacteroidaceae	Bacteroides	uniformis
Zotu126	Bacteria	Firmicutes	Erysipelotrichia	Erysipelotrichales	Erysipelotrichaceae	Erysipelatoclostridium	ramosum
Zotu127	Bacteria	Firmicutes	Clostridia	Eubacteriales	Clostridiaceae	Clostridium	oceanicum
Zotu128	Bacteria	Firmicutes	Erysipelotrichia	Erysipelotrichales	Erysipelotrichaceae	Holdemanella	biforme
Zotu129	Bacteria	Bacteroidetes	Bacteroidia	Bacteroidales	Bacteroidaceae	Bacteroides	uniformis
Zotu130	Bacteria	Firmicutes	Erysipelotrichia	Erysipelotrichales	Coprobacillaceae	Catenibacterium	mitsuokai
Zotu131	Bacteria	Bacteroidetes	Bacteroidia	Bacteroidales	Bacteroidaceae	Bacteroides	acidifaciens
Zotu132	Bacteria	Actinobacteria	Actinomycetia	Bifidobacteriales	Bifidobacteriaceae	Bifidobacterium	adolescentis
Zotu133	Bacteria	Firmicutes	Clostridia	Eubacteriales	Lachnospiraceae	Fusicatenibacter	saccharivorans
Zotu134	Bacteria	Firmicutes	Clostridia	Eubacteriales	Oscillospiraceae	Flavonifractor	orbiscindens
Zotu135	Bacteria	Bacteroidetes	Bacteroidia	Bacteroidales	Bacteroidaceae	Bacteroides	stercoris
Zotu136	Bacteria	Bacteroidetes	Bacteroidia	Bacteroidales	Bacteroidaceae	Bacteroides	vulgatus
Zotu137	Bacteria	Firmicutes	Tissierellia	Tissierellales	Tissierellaceae	Tissierella	praeacuta
Zotu138	Bacteria	Bacteroidetes	Bacteroidia	Bacteroidales	Odoribacteraceae	Odoribacter	splanchnicus
Zotu139	Bacteria	Bacteroidetes	Bacteroidia	Bacteroidales	Bacteroidaceae	Bacteroides	acidofaciens
Zotu140	Bacteria	Bacteroidetes	Bacteroidia	Bacteroidales	Bacteroidaceae	Bacteroides	xylanisolvens
Zotu141	Bacteria	Firmicutes	Clostridia	Eubacteriales	Lachnospiraceae	Fusicatenibacter	saccharivorans
Zotu142	Bacteria	Bacteroidetes	Bacteroidia	Bacteroidales	Bacteroidaceae	Bacteroides	stercoris
Zotu143	Bacteria	Bacteroidetes	Bacteroidia	Bacteroidales	Bacteroidaceae	Bacteroides	vulgatus
Zotu144	Bacteria	Bacteroidetes	Sphingobacteriia	Sphingobacteriales	Sphingobacteriaceae	Sphingobacterium	siyangense
Zotu145	Bacteria	Firmicutes	Clostridia	Eubacteriales	Ruminococcaceae	Gemmiger	formicilis
Zotu146	Bacteria	Bacteroidetes	Bacteroidia	Bacteroidales	Bacteroidaceae	Bacteroides	acidofaciens
Zotu147	Bacteria	Bacteroidetes	Bacteroidia	Bacteroidales	Rikenellaceae	Alistipes	finegoldii
Zotu148	Bacteria	Firmicutes	Clostridia	Eubacteriales	Oscillospiraceae	Faecalibacterium	prausnitzii
Zotu149	Bacteria	Bacteroidetes	Bacteroidia	Bacteroidales	Bacteroidaceae	Bacteroides	uniformis
Zotu150	Bacteria	Proteobacteria	Gammaproteobacteria	Enterobacterales	Erwiniaceae	Pantoea	agglomerans
Zotu151	Bacteria	Bacteroidetes	Bacteroidia	Bacteroidales	Bacteroidaceae	Bacteroides	finegoldii
Zotu152	Bacteria	Bacteroidetes	Bacteroidia	Bacteroidales	Prevotellaceae	Prevotella	stercorea
Zotu153	Bacteria	Bacteroidetes	Bacteroidia	Bacteroidales	Bacteroidaceae	Bacteroides	xylanisolvens
Zotu154	Bacteria	Firmicutes	Clostridia	Eubacteriales	Oscillospiraceae	Oscillibacter	ruminantium
Zotu155	Bacteria	Firmicutes	Clostridia	Eubacteriales	Oscillospiraceae	Faecalibacterium	prausnitzii
Zotu156	Bacteria	Firmicutes	Clostridia	Eubacteriales	Oscillospiraceae	Oscillospira	guilliermondii
Zotu157	Bacteria	Bacteroidetes	Bacteroidia	Bacteroidales	Bacteroidaceae	Bacteroides	dorei
Zotu158	Bacteria	Firmicutes	Clostridia	Eubacteriales	Oscillospiraceae	Faecalibacterium	prausnitzii
Zotu159	Bacteria	Firmicutes	Negativicutes	Selenomonadales	Selenomonadaceae	Megamonas	funiformis
Zotu160	Bacteria	Proteobacteria	Gammaproteobacteria	Pasteurellales	Pasteurellaceae	Haemophilus	parahaemolyticus
Zotu161	Bacteria	Bacteroidetes	Bacteroidia	Bacteroidales	Bacteroidaceae	Bacteroides	vulgatus
Zotu162	Bacteria	Firmicutes	Clostridia	Eubacteriales	Lachnospiraceae	Lachnoclostridium	hathewayi
Zotu163	Bacteria	Bacteroidetes	Bacteroidia	Bacteroidales	Rikenellaceae	Alistipes	putredinis
Zotu164	Bacteria	Firmicutes	Clostridia	Eubacteriales	Lachnospiraceae	Lachnoclostridium	lavalense
Zotu165	Bacteria	Firmicutes	Clostridia	Eubacteriales	Ruminococcaceae	Gemmiger	formicilis
Zotu166	Bacteria	Firmicutes	Clostridia	Eubacteriales	Oscillospiraceae	Ruminiclostridium	termitidis
Zotu167	Bacteria	Firmicutes	Clostridia	Eubacteriales	Oscillospiraceae	Faecalibacterium	prausnitzii
Zotu168	Bacteria	Firmicutes	Clostridia	Eubacteriales	Oscillospiraceae	Anaerobacterium	chartisolvens
Zotu169	Bacteria	Bacteroidetes	Bacteroidia	Bacteroidales	Bacteroidaceae	Bacteroides	ovatus
Zotu170	Bacteria	Bacteroidetes	Bacteroidia	Bacteroidales	Rikenellaceae	Alistipes	shahii
Zotu171	Bacteria	Proteobacteria	Alphaproteobacteria	Kopriimonadales	Kopriimonadaceae	Kopriimonas	byunsanensis
Zotu172	Bacteria	Firmicutes	Negativicutes	Veillonellales	Veillonellaceae	Anaeroglobus	geminatus
Zotu173	Bacteria	Bacteroidetes	Bacteroidia	Bacteroidales	Barnesiellaceae	Barnesiella	intestinihominis
Zotu174	Bacteria	Bacteroidetes	Bacteroidia	Bacteroidales	Bacteroidaceae	Bacteroides	dorei
Zotu175	Bacteria	Firmicutes	Clostridia	Eubacteriales	Oscillospiraceae	Oscillospira	guilliermondii
Zotu176	Bacteria	Bacteroidetes	Bacteroidia	Bacteroidales	Prevotellaceae	Alloprevotella	rava
Zotu177	Bacteria	Firmicutes	Clostridia	Eubacteriales	Oscillospiraceae	Flavonifractor	orbiscindens
Zotu178	Bacteria	Proteobacteria	Deltaproteobacteria	Bdellovibrionales	Bdellovibrionaceae	Vampirovibrio	chlorellavorus
Zotu179	Bacteria	Bacteroidetes	Bacteroidia	Bacteroidales	Tannerellaceae	Parabacteroides	merdae
Zotu180	Bacteria	Firmicutes	Clostridia	Eubacteriales	Lachnospiraceae	Blautia	torques
Zotu181	Bacteria	Bacteroidetes	Bacteroidia	Bacteroidales	Bacteroidaceae	Bacteroides	xylanisolvens
Zotu182	Bacteria	Bacteroidetes	Bacteroidia	Bacteroidales	Bacteroidaceae	Bacteroides	vulgatus
Zotu183	Bacteria	Firmicutes	Clostridia	Eubacteriales	Lachnospiraceae	Lachnoclostridium	saccharolyticum
Zotu184	Bacteria	Actinobacteria	Actinomycetia	Bifidobacteriales	Bifidobacteriaceae	Bifidobacterium	longum
Zotu185	Bacteria	Firmicutes	Negativicutes	Veillonellales	Veillonellaceae	Megasphaera	elsdenii
Zotu186	Bacteria	Firmicutes	Clostridia	Eubacteriales	Eubacteriaceae	Eubacterium	rectale
Zotu187	Bacteria	Bacteroidetes	Bacteroidia	Bacteroidales	Bacteroidaceae	Bacteroides	ovatus
Zotu188	Bacteria	Proteobacteria	Betaproteobacteria	Burkholderiales	Sutterellaceae	Sutterella	stercoricanis
Zotu189	Bacteria	Firmicutes	Clostridia	Eubacteriales	Lachnospiraceae	Lachnoclostridium	xylanolyticum
Zotu190	Bacteria	Bacteroidetes	Bacteroidia	Bacteroidales	Barnesiellaceae	Barnesiella	intestinihominis
Zotu191	Bacteria	Firmicutes	Clostridia	Eubacteriales	Oscillospiraceae	Faecalibacterium	prausnitzii
Zotu192	Bacteria	Firmicutes	Clostridia	Eubacteriales	Eubacteriaceae	Eubacterium	coprostanoligenes
Zotu193	Bacteria	Firmicutes	Clostridia	Eubacteriales	Oscillospiraceae	Ruminiclostridium	cellobioparum
Zotu194	Bacteria	Bacteroidetes	Bacteroidia	Bacteroidales	Prevotellaceae	Prevotella	stercorea
Zotu195	Bacteria	Firmicutes	Clostridia	Eubacteriales	Oscillospiraceae	Ruminiclostridium	leptum
Zotu196	Bacteria	Bacteroidetes	Bacteroidia	Bacteroidales	Bacteroidaceae	Bacteroides	cellulosilyticus
Zotu197	Bacteria	Firmicutes	Clostridia	Eubacteriales	Lachnospiraceae	Lachnospira	pectinoschiza
Zotu198	Bacteria	Firmicutes	Clostridia	Eubacteriales	Lachnospiraceae	Dorea	longicatena
Zotu199	Bacteria	Firmicutes	Clostridia	Eubacteriales	Oscillospiraceae	Sporobacter	termitidis
Zotu200	Bacteria	Firmicutes	Clostridia	Eubacteriales	Peptostreptococcaceae	Peptoclostridium	difficile
Zotu201	Bacteria	Firmicutes	Clostridia	Eubacteriales	Lachnospiraceae	Coprococcus	comes
Zotu202	Bacteria	Bacteroidetes	Bacteroidia	Bacteroidales	Bacteroidaceae	Bacteroides	uniformis
Zotu203	Bacteria	Firmicutes	Clostridia	Eubacteriales	Eubacteriaceae	Eubacterium	eligens
Zotu204	Bacteria	Firmicutes	Clostridia	Eubacteriales	Oscillospiraceae	Oscillibacter	ruminantium
Zotu205	Bacteria	Firmicutes	Clostridia	Eubacteriales	Vallitaleaceae	Vallitalea	pronyensis
Zotu206	Bacteria	Firmicutes	Clostridia	Eubacteriales	Ruminococcaceae	Gemmiger	formicilis
Zotu207	Bacteria	Firmicutes	Negativicutes	Veillonellales	Veillonellaceae	Dialister	pneumosintes
Zotu208	Bacteria	Firmicutes	Bacilli	Lactobacillales	Streptococcaceae	Streptococcus	salivarius
Zotu209	Bacteria	Bacteroidetes	Bacteroidia	Bacteroidales	Bacteroidaceae	Bacteroides	uniformis
Zotu210	Bacteria	Bacteroidetes	Bacteroidia	Bacteroidales	Rikenellaceae	Alistipes	putredinis
Zotu211	Bacteria	Firmicutes	Clostridia	Eubacteriales	Lachnospiraceae	Lachnoclostridium	saccharolyticum
Zotu212	Bacteria	Firmicutes	Clostridia	Eubacteriales	Oscillospiraceae	Oscillibacter	ruminantium
Zotu213	Bacteria	Proteobacteria	Deltaproteobacteria	Desulfovibrionales	Desulfovibrionaceae	Desulfovibrio	desulfuricans
Zotu214	Bacteria	Bacteroidetes	Bacteroidia	Bacteroidales	Rikenellaceae	Alistipes	massiliensis
Zotu215	Bacteria	Firmicutes	Clostridia	Eubacteriales	Lachnospiraceae	Roseburia	intestinalis
Zotu216	Bacteria	Bacteroidetes	Bacteroidia	Bacteroidales	Rikenellaceae	Alistipes	finegoldii
Zotu217	Bacteria	Firmicutes	Negativicutes	Selenomonadales	Selenomonadaceae	Mitsuokella	multacida
Zotu218	Bacteria	Firmicutes	Clostridia	Eubacteriales	Lachnospiraceae	Coprococcus	eutactus
Zotu219	Bacteria	Firmicutes	Clostridia	Eubacteriales	Oscillospiraceae	Faecalibacterium	prausnitzii
Zotu220	Bacteria	Firmicutes	Clostridia	Eubacteriales	Lachnospiraceae	Tyzzerella	lactatifermentans
Zotu221	Bacteria	Firmicutes	Clostridia	Eubacteriales	Lachnospiraceae	Blautia	luti
Zotu222	Bacteria	Bacteroidetes	Bacteroidia	Bacteroidales	Bacteroidaceae	Bacteroides	uniformis
Zotu223	Bacteria	Elusimicrobia	Elusimicrobia	Elusimicrobiales	Elusimicrobiaceae	Elusimicrobium	minutum
Zotu224	Bacteria	Bacteroidetes	Bacteroidia	Bacteroidales	Bacteroidaceae	Bacteroides	acidofaciens
Zotu225	Bacteria	Bacteroidetes	Bacteroidia	Bacteroidales	Prevotellaceae	Prevotella	stercorea
Zotu226	Bacteria	Bacteroidetes	Bacteroidia	Bacteroidales	Bacteroidaceae	Bacteroides	acidofaciens
Zotu227	Bacteria	Bacteroidetes	Bacteroidia	Bacteroidales	Odoribacteraceae	Butyricimonas	virosa
Zotu228	Bacteria	Firmicutes	Clostridia	Eubacteriales	Oscillospiraceae	Ruminiclostridium	leptum
Zotu229	Bacteria	Actinobacteria	Thermoleophilia	Thermoleophilales	Thermoleophilaceae	Thermoleophilum	album
Zotu230	Bacteria	Verrucomicrobia	Verrucomicrobiae	Verrucomicrobiales	Akkermansiaceae	Akkermansia	muciniphila
Zotu231	Bacteria	Bacteroidetes	Bacteroidia	Bacteroidales	Prevotellaceae	Prevotella	copri
Zotu232	Bacteria	Firmicutes	Clostridia	Eubacteriales	Lachnospiraceae	Blautia	obeum
Zotu233	Bacteria	Bacteroidetes	Bacteroidia	Bacteroidales	Bacteroidaceae	Bacteroides	finegoldii
Zotu234	Bacteria	Bacteroidetes	Bacteroidia	Bacteroidales	Bacteroidaceae	Bacteroides	uniformis
Zotu235	Bacteria	Bacteroidetes	Bacteroidia	Bacteroidales	Bacteroidaceae	Bacteroides	uniformis
Zotu236	Bacteria	Bacteroidetes	Bacteroidia	Bacteroidales	Tannerellaceae	Parabacteroides	distasonis
Zotu237	Bacteria	Firmicutes	Clostridia	Eubacteriales	Eubacteriaceae	Eubacterium	coprostanoligenes
Zotu238	Bacteria	Firmicutes	Clostridia	Eubacteriales	Eubacteriaceae	Eubacterium	desmolans
Zotu239	Bacteria	Firmicutes	Clostridia	Eubacteriales	Lachnospiraceae	Lachnoclostridium	lavalense
Zotu240	Bacteria	Firmicutes	Clostridia	Eubacteriales	Lachnospiraceae	Coprococcus	eutactus
Zotu241	Bacteria	Bacteroidetes	Bacteroidia	Bacteroidales	Bacteroidaceae	Bacteroides	uniformis
Zotu242	Bacteria	Bacteroidetes	Bacteroidia	Bacteroidales	Rikenellaceae	Alistipes	shahii
Zotu243	Bacteria	Firmicutes	Clostridia	Eubacteriales	Oscillospiraceae	Ruminiclostridium	siraeum
Zotu244	Bacteria	Firmicutes	Negativicutes	Veillonellales	Veillonellaceae	Veillonella	dentocariosa
Zotu245	Bacteria	Bacteroidetes	Bacteroidia	Bacteroidales	Bacteroidaceae	Bacteroides	dorei
Zotu246	Bacteria	Firmicutes	Clostridia	Eubacteriales	Oscillospiraceae	Oscillospira	guilliermondii
Zotu247	Bacteria	Firmicutes	Clostridia	Eubacteriales	Lachnospiraceae	Parasporobacterium	paucivorans
Zotu248	Bacteria	Firmicutes	Clostridia	Eubacteriales	Lachnospiraceae	Roseburia	faecis
Zotu249	Bacteria	Firmicutes	Clostridia	Eubacteriales	Lachnospiraceae	Lachnoclostridium	saccharolyticum
Zotu250	Bacteria	Bacteroidetes	Bacteroidia	Bacteroidales	Barnesiellaceae	Barnesiella	intestinihominis
Zotu251	Bacteria	Bacteroidetes	Bacteroidia	Bacteroidales	Tannerellaceae	Parabacteroides	goldsteinii
Zotu252	Bacteria	Firmicutes	Clostridia	Eubacteriales	Oscillospiraceae	Sporobacter	termitidis
Zotu253	Bacteria	Firmicutes	Clostridia	Eubacteriales	Oscillospiraceae	Ruminiclostridium	siraeum
Zotu254	Bacteria	Bacteroidetes	Bacteroidia	Bacteroidales	Barnesiellaceae	Barnesiella	intestinihominis
Zotu255	Bacteria	Bacteroidetes	Bacteroidia	Bacteroidales	Bacteroidaceae	Bacteroides	xylanolyticus
Zotu256	Bacteria	Bacteroidetes	Bacteroidia	Bacteroidales	Bacteroidaceae	Bacteroides	uniformis
Zotu257	Bacteria	Proteobacteria	Gammaproteobacteria	Pasteurellales	Pasteurellaceae	Haemophilus	parainfluenzae
Zotu258	Bacteria	Bacteroidetes	Bacteroidia	Bacteroidales	Bacteroidaceae	Bacteroides	dorei
Zotu259	Bacteria	Bacteroidetes	Bacteroidia	Bacteroidales	Bacteroidaceae	Bacteroides	uniformis
Zotu260	Bacteria	Bacteroidetes	Bacteroidia	Bacteroidales	Bacteroidaceae	Bacteroides	vulgatus
Zotu261	Bacteria	Firmicutes	Clostridia	Eubacteriales	Lachnospiraceae	Blautia	producta
Zotu262	Bacteria	Firmicutes	Clostridia	Eubacteriales	Clostridiaceae	Clostridium	ruminantium
Zotu263	Bacteria	Bacteroidetes	Bacteroidia	Bacteroidales	Bacteroidaceae	Bacteroides	fragilis
Zotu264	Bacteria	Firmicutes	Clostridia	Eubacteriales	Oscillospiraceae	Subdoligranulum	variabile
Zotu265	Bacteria	Firmicutes	Clostridia	Eubacteriales	Ruminococcaceae	Candidatus Soleaferrea	massiliensis
Zotu266	Bacteria	Bacteroidetes	Bacteroidia	Bacteroidales	Porphyromonadaceae	Porphyromonas	bennonis
Zotu267	Bacteria	Firmicutes	Negativicutes	Veillonellales	Veillonellaceae	Veillonella	parvula
Zotu268	Bacteria	Firmicutes	Clostridia	Eubacteriales	Eubacteriaceae	Eubacterium	ramulus
Zotu269	Bacteria	Firmicutes	Clostridia	Eubacteriales	Oscillospiraceae	Faecalibacterium	prausnitzii
Zotu270	Bacteria	Firmicutes	Clostridia	Eubacteriales	Lachnospiraceae	Blautia	producta
Zotu271	Bacteria	Firmicutes	Clostridia	Eubacteriales	Lachnospiraceae	Blautia	producta
Zotu272	Bacteria	Bacteroidetes	Bacteroidia	Bacteroidales	Porphyromonadaceae	Porphyromonas	bennonis
Zotu273	Bacteria	Firmicutes	Clostridia	Eubacteriales	Eubacteriaceae	Eubacterium	rectale
Zotu274	Bacteria	Bacteroidetes	Bacteroidia	Bacteroidales	Barnesiellaceae	Coprobacter	fastidiosus
Zotu275	Bacteria	Bacteroidetes	Bacteroidia	Bacteroidales	Bacteroidaceae	Bacteroides	ovatus
Zotu276	Bacteria	Firmicutes	Negativicutes	Acidaminococcales	Acidaminococcaceae	Acidaminococcus	intestini
Zotu277	Bacteria	Firmicutes	Clostridia	Eubacteriales	Lachnospiraceae	Tyzzerella	lactatifermentans
Zotu278	Bacteria	Firmicutes	Clostridia	Eubacteriales	Oscillospiraceae	Ruminiclostridium	[eubacterium]_siraeum
Zotu279	Bacteria	Firmicutes	Clostridia	Eubacteriales	Lachnospiraceae	Lachnoclostridium	symbiosum
Zotu280	Bacteria	Bacteroidetes	Bacteroidia	Bacteroidales	Rikenellaceae	Alistipes	finegoldii
Zotu281	Bacteria	Proteobacteria	Alphaproteobacteria	Kopriimonadales	Kopriimonadaceae	Kopriimonas	byunsanensis
Zotu282	Bacteria	Firmicutes	Clostridia	Eubacteriales	Oscillospiraceae	Oscillibacter	ruminantium
Zotu283	Bacteria	Fusobacteria	Fusobacteriia	Fusobacteriales	Fusobacteriaceae	Fusobacterium	nucleatum
Zotu284	Bacteria	Proteobacteria	Betaproteobacteria	Burkholderiales	Sutterellaceae	Sutterella	parvirubra
Zotu285	Bacteria	Firmicutes	Bacilli	Lactobacillales	Streptococcaceae	Streptococcus	parasanguinis
Zotu286	Bacteria	Firmicutes	Clostridia	Eubacteriales	Lachnospiraceae	Anaerostipes	hadrus
Zotu287	Bacteria	Firmicutes	Bacilli	Bacillales	Listeriaceae	Listeria	riparia
Zotu288	Bacteria	Bacteroidetes	Bacteroidia	Bacteroidales	Prevotellaceae	Alloprevotella	rava
Zotu289	Bacteria	Firmicutes	Clostridia	Eubacteriales	Lachnospiraceae	Dorea	massiliensis
Zotu290	Bacteria	Firmicutes	Clostridia	Eubacteriales	Oscillospiraceae	Ruminococcus	flavefaciens
Zotu291	Bacteria	Firmicutes	Clostridia	Eubacteriales	Oscillospiraceae	Faecalibacterium	prausnitzii
Zotu292	Bacteria	Firmicutes	Clostridia	Eubacteriales	Oscillospiraceae	Subdoligranulum	variabile
Zotu293	Bacteria	Firmicutes	Clostridia	Eubacteriales	Clostridiaceae	Caloramator	fervidus
Zotu294	Bacteria	Firmicutes	Clostridia	Eubacteriales	Oscillospiraceae	Faecalibacterium	prausnitzii
Zotu295	Bacteria	Firmicutes	Clostridia	Eubacteriales	Oscillospiraceae	Ruminiclostridium	thermocellum
Zotu296	Bacteria	Bacteroidetes	Bacteroidia	Bacteroidales	Prevotellaceae	Alloprevotella	rava
Zotu297	Bacteria	Proteobacteria	Betaproteobacteria	Burkholderiales	Sutterellaceae	Sutterella	parvirubra
Zotu298	Bacteria	Bacteroidetes	Bacteroidia	Bacteroidales	Bacteroidaceae	Bacteroides	uniformis
Zotu299	Bacteria	Bacteroidetes	Bacteroidia	Bacteroidales	Bacteroidaceae	Bacteroides	dorei
Zotu300	Bacteria	Firmicutes	Erysipelotrichia	Erysipelotrichales	Erysipelotrichaceae	Holdemania	filiformis
Zotu301	Bacteria	Firmicutes	Clostridia	Eubacteriales	Lachnospiraceae	Lachnoclostridium	saccharolyticum
Zotu302	Bacteria	Bacteroidetes	Bacteroidia	Bacteroidales	Barnesiellaceae	Barnesiella	intestinihominis
Zotu303	Bacteria	Firmicutes	Clostridia	Eubacteriales	Lachnospiraceae	Roseburia	faecis
Zotu304	Bacteria	Firmicutes	Negativicutes	Acidaminococcales	Acidaminococcaceae	Phascolarctobacterium	succinatutens
Zotu305	Bacteria	Firmicutes	Clostridia	Eubacteriales	Oscillospiraceae	Faecalibacterium	prausnitzii
Zotu306	Bacteria	Bacteroidetes	Bacteroidia	Bacteroidales	Barnesiellaceae	Barnesiella	intestinihominis
Zotu307	Bacteria	Firmicutes	Clostridia	Eubacteriales	Oscillospiraceae	Ruminococcus	lactaris
Zotu308	Bacteria	Bacteroidetes	Bacteroidia	Bacteroidales	Bacteroidaceae	Bacteroides	acidifaciens
Zotu309	Bacteria	Firmicutes	Clostridia	Eubacteriales	Eubacteriaceae	Eubacterium	coprostanoligenes
Zotu310	Bacteria	Bacteroidetes	Bacteroidia	Bacteroidales	Bacteroidaceae	Bacteroides	salyersiae
Zotu311	Bacteria	Firmicutes	Clostridia	Eubacteriales	Lachnospiraceae	Dorea	formicigenerans
Zotu312	Bacteria	Firmicutes	Clostridia	Eubacteriales	Lachnospiraceae	Coprococcus	catus
Zotu313	Bacteria	Bacteroidetes	Bacteroidia	Bacteroidales	Prevotellaceae	Prevotella	copri
Zotu314	Bacteria	Bacteroidetes	Bacteroidia	Bacteroidales	Prevotellaceae	Prevotella	stercorea
Zotu315	Bacteria	Firmicutes	Clostridia	Eubacteriales	Lachnospiraceae	Lachnoclostridium	saccharolyticum
Zotu316	Bacteria	Firmicutes	Clostridia	Eubacteriales	Lachnospiraceae	Roseburia	faecis
Zotu317	Bacteria	Bacteroidetes	Bacteroidia	Bacteroidales	Bacteroidaceae	Bacteroides	vulgatus
Zotu318	Bacteria	Firmicutes	Clostridia	Eubacteriales	Lachnospiraceae	Lachnoclostridium	glycyrrhizinilyticum
Zotu319	Bacteria	Bacteroidetes	Bacteroidia	Bacteroidales	Bacteroidaceae	Bacteroides	vulgatus
Zotu320	Bacteria	Bacteroidetes	Bacteroidia	Bacteroidales	Bacteroidaceae	Bacteroides	coprocola
Zotu321	Bacteria	Bacteroidetes	Bacteroidia	Bacteroidales	Bacteroidaceae	Bacteroides	intestinalis
Zotu322	Bacteria	Firmicutes	Clostridia	Eubacteriales	Lachnospiraceae	Lachnoclostridium	hathewayi
Zotu323	Bacteria	Firmicutes	Clostridia	Eubacteriales	Lachnospiraceae	Lachnoclostridium	sphenoides
Zotu324	Bacteria	Bacteroidetes	Bacteroidia	Bacteroidales	Prevotellaceae	Prevotella	copri
Zotu325	Bacteria	Firmicutes	Clostridia	Eubacteriales	Lachnospiraceae	Lachnoclostridium	jejuense
Zotu326	Bacteria	Firmicutes	Negativicutes	Veillonellales	Veillonellaceae	Veillonella	parvula
Zotu327	Bacteria	Firmicutes	Erysipelotrichia	Erysipelotrichales	Erysipelotrichaceae	Erysipelatoclostridium	innocuum
Zotu328	Bacteria	Firmicutes	Clostridia	Eubacteriales	Eubacteriaceae	Eubacterium	coprostanoligenes
Zotu329	Bacteria	Bacteroidetes	Bacteroidia	Bacteroidales	Bacteroidaceae	Bacteroides	eggerthii
Zotu330	Bacteria	Firmicutes	Clostridia	Eubacteriales	Eubacteriaceae	Eubacterium	ventriosum
Zotu331	Bacteria	Bacteroidetes	Bacteroidia	Bacteroidales	Bacteroidaceae	Bacteroides	intestinalis
Zotu332	Bacteria	Firmicutes	Clostridia	Eubacteriales	Oscillospiraceae	Sporobacter	termitidis
Zotu333	Bacteria	Actinobacteria	Actinomycetia	Bifidobacteriales	Bifidobacteriaceae	Bifidobacterium	catenulatum
Zotu334	Bacteria	Firmicutes	Clostridia	Eubacteriales	Lachnospiraceae	Lachnoclostridium	jejuense
Zotu335	Bacteria	Firmicutes	Bacilli	Lactobacillales	Lactobacillaceae	Lactobacillus	rogosae
Zotu336	Bacteria	Firmicutes	Negativicutes	Selenomonadales	Selenomonadaceae	Mitsuokella	multacida
Zotu337	Bacteria	Bacteroidetes	Bacteroidia	Bacteroidales	Barnesiellaceae	Coprobacter	fastidiosus
Zotu338	Bacteria	Bacteroidetes	Bacteroidia	Bacteroidales	Prevotellaceae	Prevotella	copri
Zotu339	Bacteria	Firmicutes	Clostridia	Eubacteriales	Eubacteriales	Intestinimonas	butyriciproducens
Zotu340	Bacteria	Firmicutes	Tissierellia	Tissierellales	Peptoniphilaceae	Peptoniphilus	asaccharolyticus
Zotu341	Bacteria	Bacteroidetes	Bacteroidia	Bacteroidales	Rikenellaceae	Alistipes	indistinctus
Zotu342	Bacteria	Bacteroidetes	Bacteroidia	Bacteroidales	Tannerellaceae	Parabacteroides	johnsonii
Zotu343	Bacteria	Bacteroidetes	Bacteroidia	Bacteroidales	Rikenellaceae	Alistipes	shahii
Zotu344	Bacteria	Bacteroidetes	Bacteroidia	Bacteroidales	Bacteroidaceae	Bacteroides	acidifaciens
Zotu345	Bacteria	Firmicutes	Clostridia	Eubacteriales	Lachnospiraceae	Blautia	gnavus
Zotu346	Bacteria	Bacteroidetes	Bacteroidia	Bacteroidales	Bacteroidaceae	Bacteroides	uniformis
Zotu347	Bacteria	Firmicutes	Clostridia	Eubacteriales	Oscillospiraceae	Ruminiclostridium	termitidis
Zotu348	Bacteria	Firmicutes	Erysipelotrichia	Erysipelotrichales	Coprobacillaceae	Coprobacillus	cateniformis
Zotu349	Bacteria	Tenericutes	Mollicutes	Entomoplasmatales	Spiroplasmataceae	Spiroplasma	velocicrescens
Zotu350	Bacteria	Bacteroidetes	Bacteroidia	Bacteroidales	Bacteroidaceae	Bacteroides	massiliensis
Zotu351	Bacteria	Bacteroidetes	Bacteroidia	Bacteroidales	Prevotellaceae	Prevotella	stercorea
Zotu352	Bacteria	Firmicutes	Clostridia	Eubacteriales	Oscillospiraceae	Flavonifractor	orbiscindens
Zotu353	Bacteria	Firmicutes	Clostridia	Eubacteriales	Oscillospiraceae	Oscillospira	guilliermondii
Zotu354	Bacteria	Bacteroidetes	Bacteroidia	Bacteroidales	Bacteroidaceae	Bacteroides	uniformis
Zotu355	Bacteria	Bacteroidetes	Bacteroidia	Bacteroidales	Prevotellaceae	Prevotella	stercorea
Zotu356	Bacteria	Bacteroidetes	Bacteroidia	Bacteroidales	Bacteroidaceae	Bacteroides	massiliensis
Zotu357	Bacteria	Bacteroidetes	Bacteroidia	Bacteroidales	Barnesiellaceae	Barnesiella	intestinihominis
Zotu358	Bacteria	Firmicutes	Clostridia	Eubacteriales	Eubacteriales	Intestinimonas	butyriciproducens
Zotu359	Bacteria	Firmicutes	Clostridia	Eubacteriales	Oscillospiraceae	Ruminococcus	faecis
Zotu360	Bacteria	Bacteroidetes	Bacteroidia	Bacteroidales	Bacteroidaceae	Bacteroides	vulgatus
Zotu361	Bacteria	Firmicutes	Clostridia	Eubacteriales	Lachnospiraceae	Lachnoclostridium	hathewayi
Zotu362	Bacteria	Bacteroidetes	Bacteroidia	Bacteroidales	Rikenellaceae	Alistipes	marseilloanorexicus
Zotu363	Bacteria	Firmicutes	Clostridia	Eubacteriales	Lachnospiraceae	Lachnoclostridium	saccharolyticum
Zotu364	Bacteria	Bacteroidetes	Bacteroidia	Bacteroidales	Bacteroidaceae	Bacteroides	uniformis
Zotu365	Bacteria	Bacteroidetes	Bacteroidia	Bacteroidales	Bacteroidaceae	Bacteroides	clarus
Zotu366	Bacteria	Firmicutes	Clostridia	Eubacteriales	Peptostreptococcaceae	Intestinibacter	bartlettii
Zotu367	Bacteria	Firmicutes	Clostridia	Eubacteriales	Eubacteriaceae	Eubacterium	coprostanoligenes
Zotu368	Bacteria	Bacteroidetes	Bacteroidia	Bacteroidales	Rikenellaceae	Alistipes	finegoldii
Zotu369	Bacteria	Bacteroidetes	Bacteroidia	Bacteroidales	Bacteroidaceae	Bacteroides	dorei
Zotu370	Bacteria	Firmicutes	Clostridia	Eubacteriales	Oscillospiraceae	Oscillospira	guilliermondii
Zotu371	Bacteria	Bacteroidetes	Bacteroidia	Bacteroidales	Barnesiellaceae	Barnesiella	intestinihominis
Zotu372	Bacteria	Firmicutes	Clostridia	Eubacteriales	Oscillospiraceae	Papillibacter	cinnamivorans
Zotu373	Bacteria	Actinobacteria	Coriobacteriia	Coriobacteriales	Coriobacteriaceae	Collinsella	aerofaciens
Zotu374	Bacteria	Bacteroidetes	Bacteroidia	Bacteroidales	Bacteroidaceae	Bacteroides	uniformis
Zotu375	Bacteria	Bacteroidetes	Bacteroidia	Bacteroidales	Bacteroidaceae	Bacteroides	vulgatus
Zotu376	Bacteria	Bacteroidetes	Bacteroidia	Bacteroidales	Bacteroidaceae	Bacteroides	eggerthii
Zotu377	Bacteria	Firmicutes	Clostridia	Eubacteriales	Oscillospiraceae	Ruminococcus	callidus
Zotu378	Bacteria	Firmicutes	Negativicutes	Acidaminococcales	Acidaminococcaceae	Phascolarctobacterium	succinatutens
Zotu379	Bacteria	Firmicutes	Erysipelotrichia	Erysipelotrichales	Turicibacteraceae	Turicibacter	sanguinis
Zotu380	Bacteria	Firmicutes	Clostridia	Eubacteriales	Oscillospiraceae	Faecalibacterium	prausnitzii
Zotu381	Bacteria	Firmicutes	Clostridia	Eubacteriales	Eubacteriaceae	Eubacterium	desmolans
Zotu382	Bacteria	Tenericutes	Mollicutes	Entomoplasmatales	Spiroplasmataceae	Spiroplasma	velocicrescens
Zotu383	Bacteria	Bacteroidetes	Bacteroidia	Bacteroidales	Bacteroidaceae	Bacteroides	uniformis
Zotu384	Bacteria	Bacteroidetes	Bacteroidia	Bacteroidales	Odoribacteraceae	Odoribacter	splanchnicus
Zotu385	Bacteria	Firmicutes	Clostridia	Eubacteriales	Clostridiaceae	Clostridium	disporicum
Zotu386	Bacteria	Bacteroidetes	Bacteroidia	Bacteroidales	Bacteroidaceae	Bacteroides	coprocola
Zotu387	Bacteria	Firmicutes	Clostridia	Eubacteriales	Eubacteriales	Intestinimonas	butyriciproducens
Zotu388	Bacteria	Bacteroidetes	Bacteroidia	Bacteroidales	Bacteroidaceae	Bacteroides	uniformis
Zotu389	Bacteria	Proteobacteria	Gammaproteobacteria	Aeromonadales	Aeromonadaceae	Aeromonas	eucrenophila
Zotu390	Bacteria	Proteobacteria	Alphaproteobacteria	Sphingomonadales	Sphingomonadaceae	Sphingomonas	astaxanthinifaciens
Zotu391	Bacteria	Firmicutes	Negativicutes	Veillonellales	Veillonellaceae	Veillonella	dispar
Zotu392	Bacteria	Bacteroidetes	Bacteroidia	Bacteroidales	Bacteroidaceae	Bacteroides	dorei
Zotu393	Bacteria	Bacteroidetes	Bacteroidia	Bacteroidales	Bacteroidaceae	Bacteroides	acidofaciens
Zotu394	Bacteria	Firmicutes	Clostridia	Eubacteriales	Lachnospiraceae	Lachnoclostridium	bolteae
Zotu395	Bacteria	Bacteroidetes	Bacteroidia	Bacteroidales	Bacteroidaceae	Bacteroides	clarus
Zotu396	Bacteria	Bacteroidetes	Bacteroidia	Bacteroidales	Bacteroidaceae	Bacteroides	uniformis
Zotu397	Bacteria	Firmicutes	Clostridia	Eubacteriales	Lachnospiraceae	Coprococcus	eutactus
Zotu398	Bacteria	Firmicutes	Clostridia	Eubacteriales	Oscillospiraceae	Ruminiclostridium	methylpentosum
Zotu399	Bacteria	Firmicutes	Clostridia	Eubacteriales	Oscillospiraceae	Ruminococcus	flavefaciens
Zotu400	Bacteria	Firmicutes	Clostridia	Eubacteriales	Oscillospiraceae	Pseudoflavonifractor	capillosus
Zotu401	Bacteria	Firmicutes	Clostridia	Eubacteriales	Oscillospiraceae	Oscillibacter	ruminantium
Zotu402	Bacteria	Firmicutes	Erysipelotrichia	Erysipelotrichales	Erysipelotrichaceae	Faecalitalea	cylindroides
Zotu403	Bacteria	Firmicutes	Clostridia	Eubacteriales	Ruminococcaceae	Gemmiger	formicilis
Zotu404	Bacteria	Firmicutes	Clostridia	Eubacteriales	Oscillospiraceae	Ruminococcus	bromii
Zotu405	Bacteria	Bacteroidetes	Bacteroidia	Bacteroidales	Bacteroidaceae	Bacteroides	finegoldii
Zotu406	Bacteria	Bacteroidetes	Bacteroidia	Bacteroidales	Bacteroidaceae	Bacteroides	clarus
Zotu407	Bacteria	Firmicutes	Clostridia	Eubacteriales	Lachnospiraceae	Roseburia	faecis
Zotu408	Bacteria	Firmicutes	Clostridia	Eubacteriales	Oscillospiraceae	Ruminiclostridium	leptum
Zotu409	Bacteria	Bacteroidetes	Bacteroidia	Bacteroidales	Rikenellaceae	Alistipes	putredinis
Zotu410	Bacteria	Firmicutes	Clostridia	Eubacteriales	Oscillospiraceae	Ruminococcus	callidus
Zotu411	Bacteria	Bacteroidetes	Bacteroidia	Bacteroidales	Prevotellaceae	Prevotella	oris
Zotu412	Bacteria	Firmicutes	Bacilli	Bacillales	Bacillales	Trigonala	elaeagnus
Zotu413	Bacteria	Bacteroidetes	Bacteroidia	Bacteroidales	Bacteroidaceae	Bacteroides	uniformis
Zotu414	Bacteria	Bacteroidetes	Bacteroidia	Bacteroidales	Bacteroidaceae	Bacteroides	massiliensis
Zotu415	Bacteria	Bacteroidetes	Bacteroidia	Bacteroidales	Bacteroidaceae	Bacteroides	uniformis
Zotu416	Bacteria	Firmicutes	Clostridia	Eubacteriales	Ruminococcaceae	Gemmiger	formicilis
Zotu417	Bacteria	Firmicutes	Clostridia	Eubacteriales	Oscillospiraceae	Pseudoflavonifractor	capillosus
Zotu418	Bacteria	Firmicutes	Negativicutes	Veillonellales	Veillonellaceae	Dialister	propionicifaciens
Zotu419	Bacteria	Firmicutes	Clostridia	Eubacteriales	Lachnospiraceae	Blautia	faecis
Zotu420	Bacteria	Firmicutes	Clostridia	Eubacteriales	Lachnospiraceae	Lachnospira	pectinoschiza
Zotu421	Bacteria	Firmicutes	Clostridia	Eubacteriales	Eubacteriaceae	Eubacterium	coprostanoligenes
Zotu422	Bacteria	Firmicutes	Clostridia	Eubacteriales	Eubacteriales Family Xiii. Incertae Sedis	Anaerovorax	odorimutans
Zotu423	Bacteria	Firmicutes	Clostridia	Eubacteriales	Eubacteriaceae	Eubacterium	eligens
Zotu424	Bacteria	Firmicutes	Clostridia	Eubacteriales	Eubacteriaceae	Eubacterium	ruminantium
Zotu425	Bacteria	Firmicutes	Erysipelotrichia	Erysipelotrichales	Erysipelotrichaceae	Erysipelatoclostridium	saccharogumia
Zotu426	Bacteria	Bacteroidetes	Bacteroidia	Bacteroidales	Bacteroidaceae	Bacteroides	stercoris
Zotu427	Bacteria	Firmicutes	Clostridia	Eubacteriales	Lachnospiraceae	Blautia	producta
Zotu428	Bacteria	Proteobacteria	Alphaproteobacteria	Sphingomonadales	Sphingomonadaceae	Sphingomonas	wittichii
Zotu429	Bacteria	Firmicutes	Clostridia	Eubacteriales	Lachnospiraceae	Lachnoclostridium	lavalense
Zotu430	Bacteria	Bacteroidetes	Bacteroidia	Bacteroidales	Bacteroidaceae	Bacteroides	massiliensis
Zotu431	Bacteria	Firmicutes	Bacilli	Lactobacillales	Streptococcaceae	Streptococcus	sanguinis
Zotu432	Bacteria	Firmicutes	Negativicutes	Veillonellales	Veillonellaceae	Dialister	succinatiphilus
Zotu433	Bacteria	Firmicutes	Clostridia	Eubacteriales	Oscillospiraceae	Oscillibacter	ruminantium
Zotu434	Bacteria	Bacteroidetes	Bacteroidia	Bacteroidales	Odoribacteraceae	Butyricimonas	virosa
Zotu435	Bacteria	Firmicutes	Clostridia	Eubacteriales	Lachnospiraceae	Lachnoclostridium	hathewayi
Zotu436	Bacteria	Firmicutes	Clostridia	Eubacteriales	Oscillospiraceae	Ruminococcus	callidus
Zotu437	Bacteria	Bacteroidetes	Bacteroidia	Bacteroidales	Prevotellaceae	Alloprevotella	rava
Zotu438	Bacteria	Firmicutes	Clostridia	Eubacteriales	Oscillospiraceae	Sporobacter	termitidis
Zotu439	Bacteria	Bacteroidetes	Bacteroidia	Bacteroidales	Bacteroidaceae	Bacteroides	acidifaciens
Zotu440	Bacteria	Firmicutes	Clostridia	Eubacteriales	Lachnospiraceae	Blautia	obeum
Zotu441	Bacteria	Bacteroidetes	Bacteroidia	Bacteroidales	Prevotellaceae	Alloprevotella	tannerae
Zotu442	Bacteria	Firmicutes	Clostridia	Eubacteriales	Oscillospiraceae	Oscillospira	guilliermondii
Zotu443	Bacteria	Firmicutes	Clostridia	Eubacteriales	Lachnospiraceae	Roseburia	faecis
Zotu444	Bacteria	Firmicutes	Negativicutes	Veillonellales	Veillonellaceae	Dialister	succinatiphilus
Zotu445	Bacteria	Bacteroidetes	Bacteroidia	Bacteroidales	Rikenellaceae	Alistipes	marseilloanorexicus
Zotu446	Bacteria	Firmicutes	Clostridia	Eubacteriales	Lachnospiraceae	Roseburia	faecis
Zotu447	Bacteria	Firmicutes	Clostridia	Eubacteriales	Oscillospiraceae	Faecalibacterium	prausnitzii
Zotu448	Bacteria	Firmicutes	Clostridia	Eubacteriales	Eubacteriales Family Xiii. Incertae Sedis	Anaerovorax	odorimutans
Zotu449	Bacteria	Firmicutes	Clostridia	Eubacteriales	Lachnospiraceae	Lachnoclostridium	fimetarium
Zotu450	Bacteria	Firmicutes	Clostridia	Eubacteriales	Eubacteriaceae	Eubacterium	rectale
Zotu451	Bacteria	Bacteroidetes	Bacteroidia	Bacteroidales	Bacteroidaceae	Bacteroides	acidofaciens
Zotu452	Bacteria	Firmicutes	Negativicutes	Veillonellales	Veillonellaceae	Allisonella	histaminiformans
Zotu453	Bacteria	Bacteroidetes	Bacteroidia	Bacteroidales	Prevotellaceae	Prevotella	copri
Zotu454	Bacteria	Firmicutes	Clostridia	Eubacteriales	Lachnospiraceae	Lachnoclostridium	sphenoides
Zotu455	Bacteria	Fusobacteria	Fusobacteriia	Fusobacteriales	Fusobacteriaceae	Fusobacterium	nucleatum
Zotu456	Bacteria	Firmicutes	Clostridia	Eubacteriales	Oscillospiraceae	Sporobacter	termitidis
Zotu457	Bacteria	Firmicutes	Clostridia	Eubacteriales	Lachnospiraceae	Lachnoclostridium	jejuense
Zotu458	Bacteria	Bacteroidetes	Bacteroidia	Bacteroidales	Bacteroidaceae	Bacteroides	plebeius
Zotu459	Bacteria	Firmicutes	Clostridia	Eubacteriales	Oscillospiraceae	Ruminococcus	champanellensis
Zotu460	Bacteria	Bacteroidetes	Bacteroidia	Bacteroidales	Bacteroidaceae	Bacteroides	xylanolyticus
Zotu461	Bacteria	Firmicutes	Erysipelotrichia	Erysipelotrichales	Erysipelotrichaceae	Erysipelatoclostridium	innocuum
Zotu462	Bacteria	Proteobacteria	Deltaproteobacteria	Desulfovibrionales	Desulfomicrobiaceae	Desulfomicrobium	norvegicum
Zotu463	Bacteria	Bacteroidetes	Bacteroidia	Bacteroidales	Bacteroidaceae	Bacteroides	vulgatus
Zotu464	Bacteria	Firmicutes	Bacilli	Bacillales	Bacillaceae	Bacillus	polygonumi
Zotu465	Bacteria	Firmicutes	Clostridia	Eubacteriales	Lachnospiraceae	Blautia	producta
Zotu466	Bacteria	Bacteroidetes	Bacteroidia	Bacteroidales	Prevotellaceae	Paraprevotella	clara
Zotu468	Bacteria	Bacteroidetes	Bacteroidia	Bacteroidales	Bacteroidaceae	Bacteroides	dorei
Zotu469	Bacteria	Firmicutes	Negativicutes	Selenomonadales	Selenomonadaceae	Mitsuokella	jalaludinii
Zotu470	Bacteria	Bacteroidetes	Bacteroidia	Bacteroidales	Prevotellaceae	Prevotella	copri
Zotu471	Bacteria	Firmicutes	Clostridia	Eubacteriales	Lachnospiraceae	Robinsoniella	peoriensis
Zotu472	Bacteria	Lentisphaerae	Lentisphaeria	Victivallales	Victivallaceae	Victivallis	vadensis
Zotu473	Bacteria	Firmicutes	Clostridia	Eubacteriales	Lachnospiraceae	Anaerostipes	hadrus
Zotu474	Bacteria	Firmicutes	Clostridia	Eubacteriales	Eubacteriaceae	Eubacterium	desmolans
Zotu475	Bacteria	Firmicutes	Clostridia	Eubacteriales	Oscillospiraceae	Faecalibacterium	prausnitzii
Zotu476	Bacteria	Firmicutes	Clostridia	Eubacteriales	Oscillospiraceae	Sporobacter	termitidis
Zotu477	Bacteria	Firmicutes	Clostridia	Eubacteriales	Lachnospiraceae	Blautia	faecis
Zotu478	Bacteria	Firmicutes	Clostridia	Eubacteriales	Lachnospiraceae	Fusicatenibacter	saccharivorans
Zotu479	Bacteria	Firmicutes	Clostridia	Eubacteriales	Lachnospiraceae	Lachnoclostridium	saccharolyticum
Zotu480	Bacteria	Bacteroidetes	Bacteroidia	Bacteroidales	Bacteroidaceae	Bacteroides	vulgatus
Zotu481	Bacteria	Bacteroidetes	Bacteroidia	Bacteroidales	Bacteroidaceae	Bacteroides	dorei
Zotu482	Bacteria	Firmicutes	Clostridia	Eubacteriales	Oscillospiraceae	Ruminiclostridium	termitidis
Zotu483	Bacteria	Bacteroidetes	Bacteroidia	Bacteroidales	Bacteroidaceae	Bacteroides	massiliensis
Zotu484	Bacteria	Bacteroidetes	Bacteroidia	Bacteroidales	Barnesiellaceae	Barnesiella	intestinihominis
Zotu485	Bacteria	Bacteroidetes	Bacteroidia	Bacteroidales	Barnesiellaceae	Barnesiella	viscericola
Zotu486	Bacteria	Firmicutes	Clostridia	Eubacteriales	Oscillospiraceae	Ruminococcus	bromii
Zotu487	Bacteria	Firmicutes	Clostridia	Eubacteriales	Clostridiaceae	Clostridium	sporogenes
Zotu488	Bacteria	Bacteroidetes	Bacteroidia	Bacteroidales	Bacteroidaceae	Bacteroides	intestinalis
Zotu489	Bacteria	Proteobacteria	Betaproteobacteria	Burkholderiales	Comamonadaceae	Comamonas	kerstersii
Zotu490	Bacteria	Firmicutes	Clostridia	Eubacteriales	Lachnospiraceae	Blautia	torques
Zotu491	Bacteria	Firmicutes	Clostridia	Eubacteriales	Oscillospiraceae	Ruminococcus	bromii
Zotu492	Bacteria	Bacteroidetes	Bacteroidia	Bacteroidales	Barnesiellaceae	Barnesiella	intestinihominis
Zotu493	Bacteria	Firmicutes	Clostridia	Eubacteriales	Oscillospiraceae	Subdoligranulum	variabile
Zotu494	Bacteria	Bacteroidetes	Sphingobacteriia	Sphingobacteriales	Sphingobacteriaceae	Sphingobacterium	siyangense
Zotu495	Bacteria	Firmicutes	Clostridia	Eubacteriales	Eubacteriaceae	Eubacterium	rectale
Zotu496	Bacteria	Firmicutes	Erysipelotrichia	Erysipelotrichales	Turicibacteraceae	Turicibacter	sanguinis
Zotu497	Bacteria	Bacteroidetes	Bacteroidia	Bacteroidales	Barnesiellaceae	Barnesiella	intestinihominis
Zotu498	Bacteria	Bacteroidetes	Bacteroidia	Bacteroidales	Prevotellaceae	Prevotella	stercorea
Zotu499	Bacteria	Firmicutes	Clostridia	Eubacteriales	Eubacteriaceae	Eubacterium	coprostanoligenes
Zotu500	Bacteria	Firmicutes	Clostridia	Eubacteriales	Oscillospiraceae	Oscillibacter	ruminantium
Zotu501	Bacteria	Firmicutes	Clostridia	Eubacteriales	Lachnospiraceae	Tyzzerella	neopropionicum
Zotu502	Bacteria	Firmicutes	Clostridia	Eubacteriales	Oscillospiraceae	Oscillibacter	ruminantium
Zotu503	Bacteria	Tenericutes	Mollicutes	Entomoplasmatales	Entomoplasmataceae	Mesoplasma	photuris
Zotu504	Bacteria	Firmicutes	Tissierellia	Tissierellales	Peptoniphilaceae	Finegoldia	magna
Zotu505	Bacteria	Bacteroidetes	Bacteroidia	Bacteroidales	Bacteroidaceae	Bacteroides	eggerthii
Zotu506	Bacteria	Proteobacteria	Betaproteobacteria	Burkholderiales	Alcaligenaceae	Alcaligenes	faecalis
Zotu507	Bacteria	Bacteroidetes	Bacteroidia	Bacteroidales	Odoribacteraceae	Butyricimonas	virosa
Zotu508	Bacteria	Firmicutes	Clostridia	Eubacteriales	Lachnospiraceae	Tyzzerella	neopropionicum
Zotu509	Bacteria	Firmicutes	Clostridia	Eubacteriales	Lachnospiraceae	Lachnoclostridium	aldenense
Zotu510	Bacteria	Firmicutes	Clostridia	Eubacteriales	Oscillospiraceae	Ruminococcus	bromii
Zotu511	Bacteria	Bacteroidetes	Bacteroidia	Bacteroidales	Bacteroidaceae	Bacteroides	clarus
Zotu512	Bacteria	Bacteroidetes	Bacteroidia	Bacteroidales	Bacteroidaceae	Bacteroides	vulgatus
Zotu513	Bacteria	Firmicutes	Clostridia	Eubacteriales	Lachnospiraceae	Lachnoclostridium	symbiosum
Zotu514	Bacteria	Bacteroidetes	Bacteroidia	Bacteroidales	Odoribacteraceae	Butyricimonas	virosa
Zotu515	Bacteria	Firmicutes	Clostridia	Eubacteriales	Oscillospiraceae	Ruminococcus	flavefaciens
Zotu516	Bacteria	Bacteroidetes	Bacteroidia	Bacteroidales	Bacteroidaceae	Bacteroides	thetaiotaomicron
Zotu517	Bacteria	Bacteroidetes	Bacteroidia	Bacteroidales	Bacteroidaceae	Bacteroides	xylanisolvens
Zotu518	Bacteria	Firmicutes	Clostridia	Eubacteriales	Lachnospiraceae	Fusicatenibacter	saccharivorans
Zotu519	Bacteria	Bacteroidetes	Bacteroidia	Bacteroidales	Prevotellaceae	Prevotella	copri
Zotu520	Bacteria	Bacteroidetes	Bacteroidia	Bacteroidales	Bacteroidaceae	Bacteroides	intestinalis
Zotu521	Bacteria	Firmicutes	Clostridia	Eubacteriales	Eubacteriaceae	Eubacterium	[eubacterium]_eligens
Zotu522	Bacteria	Proteobacteria	Gammaproteobacteria	Pasteurellales	Pasteurellaceae	Aggregatibacter	segnis
Zotu523	Bacteria	Bacteroidetes	Bacteroidia	Bacteroidales	Bacteroidaceae	Bacteroides	eggerthii
Zotu524	Bacteria	Firmicutes	Clostridia	Eubacteriales	Oscillospiraceae	Ruminococcus	flavefaciens
Zotu525	Bacteria	Bacteroidetes	Bacteroidia	Bacteroidales	Bacteroidaceae	Bacteroides	salanitronis
Zotu526	Bacteria	Firmicutes	Clostridia	Eubacteriales	Ruminococcaceae	Gemmiger	formicilis
Zotu527	Bacteria	Firmicutes	Clostridia	Eubacteriales	Lachnospiraceae	Blautia	torques
Zotu528	Bacteria	Bacteroidetes	Bacteroidia	Bacteroidales	Prevotellaceae	Prevotella	stercorea
Zotu529	Bacteria	Firmicutes	Clostridia	Eubacteriales	Oscillospiraceae	Ruminococcus	flavefaciens
Zotu530	Bacteria	Firmicutes	Clostridia	Eubacteriales	Eubacteriaceae	Eubacterium	hallii
Zotu531	Bacteria	Firmicutes	Clostridia	Eubacteriales	Lachnospiraceae	Eisenbergiella	tayi
Zotu532	Bacteria	Bacteroidetes	Bacteroidia	Bacteroidales	Bacteroidaceae	Bacteroides	acidifaciens
Zotu533	Bacteria	Firmicutes	Clostridia	Eubacteriales	Lachnospiraceae	Lachnoclostridium	fissicatena
Zotu534	Bacteria	Proteobacteria	Deltaproteobacteria	Bdellovibrionales	Bdellovibrionaceae	Vampirovibrio	chlorellavorus
Zotu535	Bacteria	Bacteroidetes	Bacteroidia	Bacteroidales	Prevotellaceae	Prevotella	copri
Zotu536	Bacteria	Firmicutes	Erysipelotrichia	Erysipelotrichales	Erysipelotrichaceae	Holdemania	filiformis
Zotu537	Bacteria	Bacteroidetes	Bacteroidia	Bacteroidales	Bacteroidaceae	Bacteroides	ovatus
Zotu538	Bacteria	Firmicutes	Clostridia	Eubacteriales	Clostridiaceae	Lutispora	thermophila
Zotu539	Bacteria	Firmicutes	Tissierellia	Tissierellales	Peptoniphilaceae	Parvimonas	micra
Zotu540	Bacteria	Firmicutes	Clostridia	Eubacteriales	Lachnospiraceae	Blautia	gnavus
Zotu541	Bacteria	Bacteroidetes	Bacteroidia	Bacteroidales	Odoribacteraceae	Butyricimonas	virosa
Zotu542	Bacteria	Firmicutes	Clostridia	Eubacteriales	Oscillospiraceae	Flavonifractor	orbiscindens
Zotu543	Bacteria	Bacteroidetes	Bacteroidia	Bacteroidales	Bacteroidaceae	Bacteroides	uniformis
Zotu544	Bacteria	Firmicutes	Clostridia	Eubacteriales	Lachnospiraceae	Lachnoclostridium	hathewayi
Zotu545	Bacteria	Firmicutes	Clostridia	Eubacteriales	Oscillospiraceae	Faecalibacterium	prausnitzii
Zotu546	Bacteria	Firmicutes	Bacilli	Lactobacillales	Streptococcaceae	Streptococcus	uberis
Zotu547	Bacteria	Proteobacteria	Gammaproteobacteria	Enterobacterales	Morganellaceae	Morganella	morganii
Zotu548	Bacteria	Lentisphaerae	Lentisphaeria	Victivallales	Victivallaceae	Victivallis	vadensis
Zotu549	Bacteria	Firmicutes	Clostridia	Eubacteriales	Lachnospiraceae	Lachnobacterium	bovis
Zotu550	Bacteria	Bacteroidetes	Bacteroidia	Bacteroidales	Bacteroidaceae	Bacteroides	caccae
Zotu551	Bacteria	Firmicutes	Clostridia	Eubacteriales	Lachnospiraceae	Parasporobacterium	paucivorans
Zotu552	Bacteria	Bacteroidetes	Bacteroidia	Bacteroidales	Prevotellaceae	Prevotella	copri
Zotu553	Bacteria	Firmicutes	Clostridia	Eubacteriales	Lachnospiraceae	Hespellia	porcina
Zotu554	Bacteria	Firmicutes	Clostridia	Eubacteriales	Lachnospiraceae	Lachnoclostridium	hathewayi
Zotu555	Bacteria	Firmicutes	Clostridia	Eubacteriales	Oscillospiraceae	Oscillospira	guilliermondii
Zotu556	Bacteria	Firmicutes	Clostridia	Eubacteriales	Lachnospiraceae	Blautia	obeum
Zotu557	Bacteria	Firmicutes	Clostridia	Eubacteriales	Oscillospiraceae	Ruminiclostridium	termitidis
Zotu558	Bacteria	Firmicutes	Erysipelotrichia	Erysipelotrichales	Erysipelotrichaceae	Holdemania	filiformis
Zotu559	Bacteria	Firmicutes	Clostridia	Eubacteriales	Lachnospiraceae	Coprococcus	eutactus
Zotu560	Bacteria	Bacteroidetes	Bacteroidia	Bacteroidales	Bacteroidaceae	Bacteroides	nordii
Zotu561	Bacteria	Tenericutes	Mollicutes	Entomoplasmatales	Spiroplasmataceae	Spiroplasma	diminutum
Zotu562	Bacteria	Firmicutes	Clostridia	Eubacteriales	Ruminococcaceae	Candidatus Soleaferrea	massiliensis
Zotu563	Bacteria	Bacteroidetes	Bacteroidia	Bacteroidales	Tannerellaceae	Parabacteroides	distasonis
Zotu564	Bacteria	Firmicutes	Clostridia	Eubacteriales	Clostridiaceae	Clostridium	disporicum
Zotu565	Bacteria	Bacteroidetes	Bacteroidia	Bacteroidales	Tannerellaceae	Parabacteroides	goldsteinii
Zotu566	Bacteria	Firmicutes	Clostridia	Eubacteriales	Lachnospiraceae	Lachnoclostridium	fissicatena
Zotu567	Bacteria	Firmicutes	Clostridia	Eubacteriales	Lachnospiraceae	Blautia	faecis
Zotu568	Bacteria	Firmicutes	Clostridia	Eubacteriales	Oscillospiraceae	Sporobacter	termitidis
Zotu569	Bacteria	Firmicutes	Clostridia	Eubacteriales	Lachnospiraceae	Lachnoclostridium	xylanovorans
Zotu570	Bacteria	Bacteroidetes	Bacteroidia	Bacteroidales	Tannerellaceae	Parabacteroides	merdae
Zotu571	Bacteria	Bacteroidetes	Bacteroidia	Bacteroidales	Bacteroidaceae	Bacteroides	stercoris
Zotu572	Bacteria	Firmicutes	Clostridia	Eubacteriales	Lachnospiraceae	Lachnoclostridium	jejuense
Zotu573	Bacteria	Bacteroidetes	Bacteroidia	Bacteroidales	Bacteroidaceae	Bacteroides	acidifaciens
Zotu574	Bacteria	Firmicutes	Bacilli	Lactobacillales	Lactobacillaceae	Lactobacillus	ruminis
Zotu575	Bacteria	Firmicutes	Clostridia	Eubacteriales	Lachnospiraceae	Blautia	gnavus
Zotu576	Bacteria	Bacteroidetes	Bacteroidia	Bacteroidales	Odoribacteraceae	Butyricimonas	virosa
Zotu577	Bacteria	Firmicutes	Clostridia	Eubacteriales	Oscillospiraceae	Flavonifractor	orbiscindens
Zotu578	Bacteria	Bacteroidetes	Bacteroidia	Bacteroidales	Odoribacteraceae	Butyricimonas	virosa
Zotu579	Bacteria	Firmicutes	Clostridia	Eubacteriales	Oscillospiraceae	Ruminococcus	faecis
Zotu580	Bacteria	Firmicutes	Clostridia	Eubacteriales	Eubacteriales	Intestinimonas	butyriciproducens
Zotu581	Bacteria	Actinobacteria	Coriobacteriia	Eggerthellales	Eggerthellaceae	Denitrobacterium	detoxificans
Zotu582	Bacteria	Fusobacteria	Fusobacteriia	Fusobacteriales	Fusobacteriaceae	Fusobacterium	mortiferum
Zotu583	Bacteria	Bacteroidetes	Bacteroidia	Bacteroidales	Bacteroidaceae	Bacteroides	uniformis
Zotu584	Bacteria	Firmicutes	Clostridia	Eubacteriales	Oscillospiraceae	Faecalibacterium	prausnitzii
Zotu585	Bacteria	Firmicutes	Clostridia	Eubacteriales	Eubacteriaceae	Eubacterium	coprostanoligenes
Zotu586	Bacteria	Firmicutes	Clostridia	Eubacteriales	Oscillospiraceae	Faecalibacterium	prausnitzii
Zotu587	Bacteria	Firmicutes	Clostridia	Eubacteriales	Lachnospiraceae	Blautia	obeum
Zotu588	Bacteria	Firmicutes	Bacilli	Lactobacillales	Lactobacillaceae	Lactobacillus	rossiae
Zotu589	Bacteria	Bacteroidetes	Bacteroidia	Bacteroidales	Barnesiellaceae	Coprobacter	fastidiosus
Zotu590	Bacteria	Firmicutes	Clostridia	Eubacteriales	Oscillospiraceae	Subdoligranulum	variabile
Zotu591	Bacteria	Bacteroidetes	Bacteroidia	Bacteroidales	Porphyromonadaceae	Porphyromonas	uenonis
Zotu592	Bacteria	Firmicutes	Clostridia	Eubacteriales	Clostridiaceae	Clostridium	cellulovorans
Zotu593	Bacteria	Firmicutes	Clostridia	Eubacteriales	Oscillospiraceae	Ruminococcus	bromii
Zotu594	Bacteria	Bacteroidetes	Bacteroidia	Bacteroidales	Prevotellaceae	Prevotella	stercorea
Zotu595	Bacteria	Firmicutes	Clostridia	Eubacteriales	Lachnospiraceae	Dorea	massiliensis
Zotu596	Bacteria	Firmicutes	Clostridia	Eubacteriales	Lachnospiraceae	Fusicatenibacter	saccharivorans
Zotu597	Bacteria	Firmicutes	Bacilli	Bacillales	Bacillales	Gemella	morbillorum
Zotu598	Bacteria	Firmicutes	Clostridia	Eubacteriales	Oscillospiraceae	Faecalibacterium	prausnitzii
Zotu599	Bacteria	Firmicutes	Clostridia	Eubacteriales	Oscillospiraceae	Sporobacter	termitidis
Zotu600	Bacteria	Firmicutes	Clostridia	Eubacteriales	Eubacteriaceae	Eubacterium	xylanophilum
Zotu601	Bacteria	Firmicutes	Erysipelotrichia	Erysipelotrichales	Erysipelotrichaceae	Holdemania	massiliensis
Zotu602	Bacteria	Bacteroidetes	Bacteroidia	Bacteroidales	Bacteroidaceae	Bacteroides	vulgatus
Zotu603	Bacteria	Bacteroidetes	Bacteroidia	Bacteroidales	Porphyromonadaceae	Porphyromonas	uenonis
Zotu604	Bacteria	Proteobacteria	Gammaproteobacteria	Pasteurellales	Pasteurellaceae	Haemophilus	parainfluenzae
Zotu605	Bacteria	Bacteroidetes	Bacteroidia	Bacteroidales	Prevotellaceae	Prevotella	copri
Zotu606	Bacteria	Lentisphaerae	Lentisphaeria	Victivallales	Victivallaceae	Victivallis	vadensis
Zotu607	Bacteria	Bacteroidetes	Bacteroidia	Bacteroidales	Bacteroidaceae	Bacteroides	xylanolyticus
Zotu608	Bacteria	Bacteroidetes	Bacteroidia	Bacteroidales	Barnesiellaceae	Barnesiella	intestinihominis
Zotu609	Bacteria	Firmicutes	Clostridia	Eubacteriales	Eubacteriaceae	Eubacterium	coprostanoligenes
Zotu610	Bacteria	Fusobacteria	Fusobacteriia	Fusobacteriales	Fusobacteriaceae	Fusobacterium	periodonticum
Zotu611	Bacteria	Bacteroidetes	Bacteroidia	Bacteroidales	Porphyromonadaceae	Porphyromonas	bennonis
Zotu612	Bacteria	Firmicutes	Tissierellia	Tissierellales	Peptoniphilaceae	Murdochiella	asaccharolytica
Zotu613	Bacteria	Bacteroidetes	Bacteroidia	Bacteroidales	Barnesiellaceae	Coprobacter	fastidiosus
Zotu614	Bacteria	Bacteroidetes	Bacteroidia	Bacteroidales	Bacteroidaceae	Bacteroides	cellulosilyticus
Zotu615	Bacteria	Bacteroidetes	Bacteroidia	Bacteroidales	Bacteroidaceae	Bacteroides	uniformis
Zotu616	Bacteria	Bacteroidetes	Bacteroidia	Bacteroidales	Prevotellaceae	Prevotella	stercorea
Zotu617	Bacteria	Bacteroidetes	Bacteroidia	Bacteroidales	Bacteroidaceae	Bacteroides	caccae
Zotu618	Bacteria	Firmicutes	Clostridia	Eubacteriales	Oscillospiraceae	Subdoligranulum	variabile
Zotu619	Bacteria	Firmicutes	Clostridia	Eubacteriales	Lachnospiraceae	Coprococcus	eutactus
Zotu620	Bacteria	Bacteroidetes	Bacteroidia	Bacteroidales	Rikenellaceae	Alistipes	finegoldii
Zotu621	Bacteria	Firmicutes	Clostridia	Eubacteriales	Lachnospiraceae	Lachnoclostridium	symbiosum
Zotu622	Bacteria	Firmicutes	Clostridia	Eubacteriales	Lachnospiraceae	Tyzzerella	neopropionicum
Zotu623	Bacteria	Firmicutes	Clostridia	Eubacteriales	Oscillospiraceae	Ruminococcus	flavefaciens
Zotu624	Bacteria	Firmicutes	Clostridia	Eubacteriales	Lachnospiraceae	Lachnoclostridium	fissicatena
Zotu625	Bacteria	Firmicutes	Bacilli	Lactobacillales	Carnobacteriaceae	Granulicatella	paradiacens
Zotu626	Bacteria	Firmicutes	Clostridia	Eubacteriales	Ruminococcaceae	Candidatus Soleaferrea	massiliensis
Zotu627	Bacteria	Firmicutes	Clostridia	Eubacteriales	Eubacteriaceae	Eubacterium	oxidoreducens
Zotu628	Bacteria	Bacteroidetes	Bacteroidia	Bacteroidales	Bacteroidaceae	Bacteroides	fragilis
Zotu629	Bacteria	Actinobacteria	Actinomycetia	Actinomycetales	Actinomycetaceae	Actinomyces	lingnae
Zotu630	Bacteria	Firmicutes	Negativicutes	Veillonellales	Veillonellaceae	Anaeroglobus	geminatus
Zotu631	Bacteria	Firmicutes	Clostridia	Eubacteriales	Lachnospiraceae	Lachnoclostridium	saccharolyticum
Zotu632	Bacteria	Bacteroidetes	Bacteroidia	Bacteroidales	Rikenellaceae	Alistipes	massiliensis
Zotu633	Bacteria	Firmicutes	Clostridia	Eubacteriales	Oscillospiraceae	Anaerobacterium	chartisolvens
Zotu634	Bacteria	Bacteroidetes	Bacteroidia	Bacteroidales	Bacteroidaceae	Bacteroides	uniformis
Zotu635	Bacteria	Firmicutes	Clostridia	Eubacteriales	Lachnospiraceae	Blautia	gnavus
Zotu636	Bacteria	Firmicutes	Clostridia	Eubacteriales	Oscillospiraceae	Ruminiclostridium	straminisolvens
Zotu637	Bacteria	Firmicutes	Clostridia	Eubacteriales	Lachnospiraceae	Lachnoclostridium	sphenoides
Zotu638	Bacteria	Tenericutes	Mollicutes	Entomoplasmatales	Spiroplasmataceae	Spiroplasma	velocicrescens
Zotu639	Bacteria	Bacteroidetes	Bacteroidia	Bacteroidales	Prevotellaceae	Prevotella	copri
Zotu640	Bacteria	Firmicutes	Clostridia	Eubacteriales	Lachnospiraceae	Roseburia	faecis
Zotu641	Bacteria	Firmicutes	Negativicutes	Acidaminococcales	Acidaminococcaceae	Acidaminococcus	intestini
Zotu642	Bacteria	Firmicutes	Negativicutes	Selenomonadales	Selenomonadaceae	Mitsuokella	multacida
Zotu643	Bacteria	Bacteroidetes	Bacteroidia	Bacteroidales	Prevotellaceae	Prevotella	stercorea
Zotu644	Bacteria	Proteobacteria	Deltaproteobacteria	Desulfovibrionales	Desulfovibrionaceae	Desulfovibrio	piger
Zotu645	Bacteria	Firmicutes	Clostridia	Eubacteriales	Lachnospiraceae	Anaerosporobacter	mobilis
Zotu646	Bacteria	Firmicutes	Clostridia	Eubacteriales	Oscillospiraceae	Anaerofilum	agile
Zotu647	Bacteria	Firmicutes	Erysipelotrichia	Erysipelotrichales	Erysipelotrichaceae	Dielma	bacterium
Zotu648	Bacteria	Firmicutes	Clostridia	Eubacteriales	Oscillospiraceae	Pseudoflavonifractor	capillosus
Zotu649	Bacteria	Bacteroidetes	Bacteroidia	Bacteroidales	Porphyromonadaceae	Porphyromonas	bennonis
Zotu650	Bacteria	Firmicutes	Clostridia	Eubacteriales	Lachnospiraceae	Tyzzerella	lactatifermentans
Zotu651	Bacteria	Firmicutes	Clostridia	Eubacteriales	Clostridiaceae	Lactonifactor	longoviformis
Zotu652	Bacteria	Bacteroidetes	Bacteroidia	Bacteroidales	Bacteroidaceae	Bacteroides	finegoldii
Zotu653	Bacteria	Firmicutes	Clostridia	Eubacteriales	Oscillospiraceae	Pseudoflavonifractor	capillosus
Zotu654	Bacteria	Bacteroidetes	Bacteroidia	Bacteroidales	Odoribacteraceae	Butyricimonas	virosa
Zotu655	Bacteria	Bacteroidetes	Bacteroidia	Bacteroidales	Prevotellaceae	Prevotella	oris
Zotu656	Bacteria	Firmicutes	Clostridia	Eubacteriales	Oscillospiraceae	Flavonifractor	orbiscindens
Zotu657	Bacteria	Firmicutes	Negativicutes	Veillonellales	Veillonellaceae	Veillonella	parvula
Zotu658	Bacteria	Firmicutes	Clostridia	Eubacteriales	Lachnospiraceae	Lachnoclostridium	hathewayi
Zotu659	Bacteria	Firmicutes	Clostridia	Eubacteriales	Lachnospiraceae	Blautia	obeum
Zotu660	Bacteria	Firmicutes	Clostridia	Eubacteriales	Lachnospiraceae	Blautia	[ruminococcus]_torques
Zotu661	Bacteria	Firmicutes	Clostridia	Eubacteriales	Eubacteriales Family Xiii. Incertae Sedis	Anaerovorax	odorimutans
Zotu662	Bacteria	Bacteroidetes	Bacteroidia	Bacteroidales	Prevotellaceae	Alloprevotella	rava
Zotu663	Bacteria	Bacteroidetes	Bacteroidia	Bacteroidales	Prevotellaceae	Prevotella	stercorea
Zotu664	Bacteria	Firmicutes	Clostridia	Eubacteriales	Oscillospiraceae	Pseudoflavonifractor	capillosus
Zotu665	Bacteria	Firmicutes	Clostridia	Eubacteriales	Oscillospiraceae	Pseudoflavonifractor	capillosus
Zotu666	Bacteria	Bacteroidetes	Bacteroidia	Bacteroidales	Porphyromonadaceae	Porphyromonas	somerae
Zotu667	Bacteria	Firmicutes	Tissierellia	Tissierellales	Peptoniphilaceae	Peptoniphilus	asaccharolyticus
Zotu668	Bacteria	Firmicutes	Bacilli	Lactobacillales	Streptococcaceae	Lactococcus	lactis
Zotu669	Bacteria	Firmicutes	Tissierellia	Tissierellales	Peptoniphilaceae	Peptoniphilus	asaccharolyticus
Zotu670	Bacteria	Bacteroidetes	Bacteroidia	Bacteroidales	Prevotellaceae	Alloprevotella	tannerae
Zotu671	Bacteria	Firmicutes	Clostridia	Eubacteriales	Oscillospiraceae	Anaerobacterium	chartisolvens
Zotu672	Bacteria	Firmicutes	Clostridia	Eubacteriales	Oscillospiraceae	Ruminiclostridium	termitidis
Zotu673	Bacteria	Firmicutes	Clostridia	Eubacteriales	Oscillospiraceae	Flavonifractor	orbiscindens
Zotu674	Bacteria	Firmicutes	Clostridia	Eubacteriales	Eubacteriales	Intestinimonas	butyriciproducens
Zotu675	Bacteria	Bacteroidetes	Bacteroidia	Bacteroidales	Prevotellaceae	Paraprevotella	clara
Zotu676	Bacteria	Firmicutes	Clostridia	Eubacteriales	Oscillospiraceae	Subdoligranulum	variabile
Zotu677	Bacteria	Bacteroidetes	Bacteroidia	Bacteroidales	Bacteroidaceae	Bacteroides	uniformis
Zotu678	Bacteria	Firmicutes	Clostridia	Eubacteriales	Lachnospiraceae	Roseburia	intestinalis
Zotu679	Bacteria	Firmicutes	Clostridia	Eubacteriales	Lachnospiraceae	Lachnoclostridium	aminovalericum
Zotu680	Bacteria	Firmicutes	Clostridia	Eubacteriales	Lachnospiraceae	Lachnoclostridium	saccharolyticum
Zotu681	Bacteria	Firmicutes	Clostridia	Eubacteriales	Clostridiaceae	Lutispora	thermophila
Zotu682	Bacteria	Firmicutes	Clostridia	Eubacteriales	Oscillospiraceae	Ruminiclostridium	straminisolvens
Zotu683	Bacteria	Bacteroidetes	Bacteroidia	Bacteroidales	Odoribacteraceae	Butyricimonas	virosa
Zotu684	Bacteria	Bacteroidetes	Bacteroidia	Bacteroidales	Prevotellaceae	Paraprevotella	clara
Zotu685	Bacteria	Bacteroidetes	Bacteroidia	Bacteroidales	Prevotellaceae	Prevotella	stercorea
Zotu686	Bacteria	Proteobacteria	Deltaproteobacteria	Bdellovibrionales	Bdellovibrionaceae	Vampirovibrio	chlorellavorus
Zotu687	Bacteria	Firmicutes	Clostridia	Eubacteriales	Lachnospiraceae	Dorea	longicatena
Zotu688	Bacteria	Firmicutes	Clostridia	Eubacteriales	Lachnospiraceae	Blautia	producta
Zotu689	Bacteria	Proteobacteria	Gammaproteobacteria	Pasteurellales	Pasteurellaceae	Aggregatibacter	aphrophilus
Zotu690	Bacteria	Bacteroidetes	Bacteroidia	Bacteroidales	Bacteroidaceae	Bacteroides	intestinalis
Zotu691	Bacteria	Firmicutes	Clostridia	Eubacteriales	Vallitaleaceae	Vallitalea	pronyensis
Zotu692	Bacteria	Firmicutes	Clostridia	Eubacteriales	Clostridiaceae	Clostridium	chartatabidum
Zotu693	Bacteria	Firmicutes	Erysipelotrichia	Erysipelotrichales	Erysipelotrichaceae	Faecalicoccus	bacterium
Zotu694	Bacteria	Firmicutes	Clostridia	Eubacteriales	Oscillospiraceae	Faecalibacterium	prausnitzii
Zotu695	Bacteria	Firmicutes	Clostridia	Eubacteriales	Oscillospiraceae	Anaerobacterium	chartisolvens
Zotu696	Bacteria	Firmicutes	Clostridia	Eubacteriales	Oscillospiraceae	Ruminococcus	albus
Zotu697	Bacteria	Firmicutes	Clostridia	Eubacteriales	Lachnospiraceae	Lachnoclostridium	lavalense
Zotu698	Bacteria	Proteobacteria	Deltaproteobacteria	Desulfovibrionales	Desulfovibrionaceae	Bilophila	wadsworthia
Zotu699	Bacteria	Firmicutes	Clostridia	Eubacteriales	Lachnospiraceae	Lachnoclostridium	saccharolyticum
Zotu700	Bacteria	Firmicutes	Clostridia	Eubacteriales	Oscillospiraceae	Oscillospira	guilliermondii
Zotu701	Bacteria	Actinobacteria	Coriobacteriia	Coriobacteriales	Atopobiaceae	Atopobium	rimae
Zotu702	Bacteria	Firmicutes	Clostridia	Eubacteriales	Ruminococcaceae	Candidatus Soleaferrea	massiliensis
Zotu703	Bacteria	Firmicutes	Clostridia	Eubacteriales	Lachnospiraceae	Lachnoclostridium	hylemonae
Zotu704	Bacteria	Firmicutes	Clostridia	Eubacteriales	Eubacteriaceae	Eubacterium	ramulus
Zotu705	Bacteria	Firmicutes	Clostridia	Eubacteriales	Oscillospiraceae	Anaerobacterium	chartisolvens
Zotu706	Bacteria	Firmicutes	Negativicutes	Veillonellales	Veillonellaceae	Anaeroglobus	geminatus
Zotu707	Bacteria	Bacteroidetes	Bacteroidia	Bacteroidales	Prevotellaceae	Paraprevotella	xylaniphila
Zotu708	Bacteria	Firmicutes	Clostridia	Eubacteriales	Ruminococcaceae	Gemmiger	formicilis
Zotu709	Bacteria	Bacteroidetes	Bacteroidia	Bacteroidales	Prevotellaceae	Prevotella	shahii
Zotu710	Bacteria	Firmicutes	Clostridia	Eubacteriales	Oscillospiraceae	Oscillospira	guilliermondii
Zotu711	Bacteria	Actinobacteria	Coriobacteriia	Eggerthellales	Eggerthellaceae	Denitrobacterium	detoxificans
Zotu712	Bacteria	Firmicutes	Clostridia	Eubacteriales	Ruminococcaceae	Gemmiger	formicilis
Zotu713	Bacteria	Bacteroidetes	Bacteroidia	Bacteroidales	Bacteroidaceae	Bacteroides	uniformis
Zotu714	Bacteria	Bacteroidetes	Bacteroidia	Bacteroidales	Odoribacteraceae	Butyricimonas	virosa
Zotu715	Bacteria	Firmicutes	Clostridia	Eubacteriales	Clostridiaceae	Clostridium	perfringens
Zotu716	Bacteria	Firmicutes	Clostridia	Eubacteriales	Oscillospiraceae	Ruminiclostridium	straminisolvens
Zotu717	Bacteria	Bacteroidetes	Bacteroidia	Bacteroidales	Bacteroidaceae	Bacteroides	uniformis
Zotu718	Bacteria	Bacteroidetes	Bacteroidia	Bacteroidales	Prevotellaceae	Prevotella	stercorea
Zotu719	Bacteria	Firmicutes	Clostridia	Eubacteriales	Ruminococcaceae	Candidatus Soleaferrea	massiliensis
Zotu720	Bacteria	Bacteroidetes	Bacteroidia	Bacteroidales	Bacteroidaceae	Bacteroides	uniformis
Zotu721	Bacteria	Firmicutes	Clostridia	Eubacteriales	Clostridiaceae	Clostridium	ruminantium
Zotu722	Bacteria	Bacteroidetes	Bacteroidia	Bacteroidales	Bacteroidaceae	Bacteroides	finegoldii
Zotu723	Bacteria	Bacteroidetes	Bacteroidia	Bacteroidales	Barnesiellaceae	Barnesiella	intestinihominis
Zotu724	Bacteria	Bacteroidetes	Bacteroidia	Bacteroidales	Rikenellaceae	Rikenella	microfusus
Zotu725	Bacteria	Firmicutes	Clostridia	Eubacteriales	Oscillospiraceae	Ruminococcus	flavefaciens
Zotu726	Bacteria	Firmicutes	Clostridia	Eubacteriales	Oscillospiraceae	Ruminococcus	bromii
Zotu727	Bacteria	Firmicutes	Erysipelotrichia	Erysipelotrichales	Erysipelotrichaceae	Solobacterium	moorei
Zotu728	Bacteria	Firmicutes	Negativicutes	Veillonellales	Veillonellaceae	Dialister	succinatiphilus
Zotu729	Bacteria	Bacteroidetes	Bacteroidia	Bacteroidales	Prevotellaceae	Prevotella	copri
Zotu730	Bacteria	Firmicutes	Clostridia	Eubacteriales	Peptostreptococcaceae	Peptoclostridium	difficile
Zotu731	Bacteria	Firmicutes	Bacilli	Bacillales	Paenibacillaceae	Ammoniphilus	oxalaticus
Zotu732	Bacteria	Firmicutes	Clostridia	Eubacteriales	Vallitaleaceae	Vallitalea	guaymasensis
Zotu733	Bacteria	Bacteroidetes	Bacteroidia	Bacteroidales	Bacteroidaceae	Bacteroides	coprocola
Zotu734	Bacteria	Firmicutes	Clostridia	Eubacteriales	Oscillospiraceae	Oscillospira	guilliermondii
Zotu735	Bacteria	Firmicutes	Clostridia	Eubacteriales	Clostridiaceae	Clostridium	islandicum
Zotu736	Bacteria	Firmicutes	Clostridia	Eubacteriales	Lachnospiraceae	Tyzzerella	colinum
Zotu737	Bacteria	Firmicutes	Clostridia	Eubacteriales	Lachnospiraceae	Oribacterium	sinus
Zotu738	Bacteria	Firmicutes	Erysipelotrichia	Erysipelotrichales	Erysipelotrichaceae	Bulleidia	extructa
Zotu739	Bacteria	Bacteroidetes	Bacteroidia	Bacteroidales	Prevotellaceae	Prevotella	stercorea
Zotu740	Bacteria	Firmicutes	Clostridia	Eubacteriales	Peptostreptococcaceae	Peptoclostridium	difficile
Zotu741	Bacteria	Firmicutes	Clostridia	Eubacteriales	Lachnospiraceae	Roseburia	intestinalis
Zotu742	Bacteria	Firmicutes	Clostridia	Eubacteriales	Eubacteriales Family Xiii. Incertae Sedis	Anaerovorax	odorimutans
Zotu743	Bacteria	Bacteroidetes	Bacteroidia	Bacteroidales	Odoribacteraceae	Butyricimonas	virosa
Zotu744	Bacteria	Firmicutes	Bacilli	Bacillales	Bacillales	Trigonala	elaeagnus
Zotu745	Bacteria	Firmicutes	Erysipelotrichia	Erysipelotrichales	Erysipelotrichaceae	Faecalicoccus	bacterium
Zotu746	Bacteria	Bacteroidetes	Bacteroidia	Bacteroidales	Prevotellaceae	Paraprevotella	clara
Zotu747	Bacteria	Proteobacteria	Deltaproteobacteria	Bdellovibrionales	Bdellovibrionaceae	Vampirovibrio	chlorellavorus
Zotu748	Bacteria	Firmicutes	Clostridia	Eubacteriales	Lachnospiraceae	Lachnoclostridium	glycyrrhizinilyticum
Zotu749	Bacteria	Firmicutes	Clostridia	Eubacteriales	Oscillospiraceae	Sporobacter	termitidis
Zotu750	Bacteria	Bacteroidetes	Bacteroidia	Bacteroidales	Prevotellaceae	Prevotella	stercorea
Zotu751	Bacteria	Firmicutes	Clostridia	Eubacteriales	Lachnospiraceae	Dorea	longicatena
Zotu752	Bacteria	Firmicutes	Clostridia	Eubacteriales	Lachnospiraceae	Roseburia	intestinalis
Zotu753	Bacteria	Bacteroidetes	Bacteroidia	Bacteroidales	Tannerellaceae	Parabacteroides	distasonis
Zotu754	Bacteria	Bacteroidetes	Bacteroidia	Bacteroidales	Prevotellaceae	Alloprevotella	rava
Zotu755	Bacteria	Firmicutes	Clostridia	Eubacteriales	Lachnospiraceae	Blautia	producta
Zotu756	Bacteria	Firmicutes	Clostridia	Eubacteriales	Ruminococcaceae	Candidatus Soleaferrea	massiliensis
Zotu757	Bacteria	Bacteroidetes	Bacteroidia	Bacteroidales	Prevotellaceae	Prevotella	stercorea
Zotu758	Bacteria	Tenericutes	Mollicutes	Acholeplasmatales	Acholeplasmataceae	Candidatus Phytoplasma	'aphylla'_witches'phytoplasma
Zotu759	Bacteria	Proteobacteria	Epsilonproteobacteria	Campylobacterales	Campylobacteraceae	Campylobacter	ureolyticus
Zotu760	Bacteria	Firmicutes	Clostridia	Eubacteriales	Ruminococcaceae	Candidatus Soleaferrea	massiliensis
Zotu761	Bacteria	Firmicutes	Clostridia	Eubacteriales	Clostridiaceae	Caloramator	proteoclasticus
Zotu762	Bacteria	Firmicutes	Clostridia	Eubacteriales	Peptococcaceae	Peptococcus	niger
Zotu763	Bacteria	Firmicutes	Clostridia	Eubacteriales	Lachnospiraceae	Tyzzerella	lactatifermentans
Zotu764	Bacteria	Bacteroidetes	Bacteroidia	Bacteroidales	Prevotellaceae	Prevotella	stercorea
Zotu765	Bacteria	Firmicutes	Clostridia	Eubacteriales	Lachnospiraceae	Coprococcus	eutactus
Zotu766	Bacteria	Bacteroidetes	Bacteroidia	Bacteroidales	Odoribacteraceae	Odoribacter	splanchnicus
Zotu767	Bacteria	Firmicutes	Clostridia	Eubacteriales	Lachnospiraceae	Lachnoclostridium	fimetarium
Zotu768	Bacteria	Bacteroidetes	Bacteroidia	Bacteroidales	Porphyromonadaceae	Porphyromonas	uenonis
Zotu769	Bacteria	Firmicutes	Clostridia	Eubacteriales	Oscillospiraceae	Papillibacter	cinnamivorans
Zotu770	Bacteria	Firmicutes	Negativicutes	Veillonellales	Veillonellaceae	Megasphaera	micronuciformis
Zotu771	Bacteria	Firmicutes	Tissierellia	Tissierellales	Peptoniphilaceae	Peptoniphilus	coxii
Zotu772	Bacteria	Firmicutes	Clostridia	Eubacteriales	Eubacteriaceae	Eubacterium	coprostanoligenes
Zotu773	Bacteria	Firmicutes	Erysipelotrichia	Erysipelotrichales	Erysipelotrichaceae	Erysipelatoclostridium	spiroforme
Zotu774	Bacteria	Firmicutes	Clostridia	Eubacteriales	Christensenellaceae	Christensenella	minuta
Zotu775	Bacteria	Bacteroidetes	Bacteroidia	Bacteroidales	Bacteroidaceae	Bacteroides	uniformis
Zotu776	Bacteria	Firmicutes	Erysipelotrichia	Erysipelotrichales	Erysipelotrichaceae	Faecalicoccus	bacterium
Zotu777	Bacteria	Firmicutes	Clostridia	Eubacteriales	Lachnospiraceae	Dorea	massiliensis
Zotu778	Bacteria	Firmicutes	Clostridia	Eubacteriales	Lachnospiraceae	Blautia	obeum
Zotu779	Bacteria	Firmicutes	Clostridia	Eubacteriales	Lachnospiraceae	Lachnoclostridium	saccharolyticum
Zotu780	Bacteria	Bacteroidetes	Bacteroidia	Bacteroidales	Rikenellaceae	Alistipes	putredinis
Zotu781	Bacteria	Firmicutes	Clostridia	Eubacteriales	Lachnospiraceae	Blautia	torques
Zotu782	Bacteria	Firmicutes	Clostridia	Eubacteriales	Lachnospiraceae	Blautia	luti
Zotu783	Bacteria	Bacteroidetes	Bacteroidia	Bacteroidales	Bacteroidaceae	Bacteroides	acidifaciens
Zotu784	Bacteria	Firmicutes	Bacilli	Lactobacillales	Streptococcaceae	Streptococcus	gordonii
Zotu785	Bacteria	Firmicutes	Clostridia	Eubacteriales	Oscillospiraceae	Sporobacter	termitidis
Zotu786	Bacteria	Firmicutes	Clostridia	Eubacteriales	Oscillospiraceae	Ruminococcus	bromii
Zotu787	Bacteria	Proteobacteria	Deltaproteobacteria	Bdellovibrionales	Bdellovibrionaceae	Vampirovibrio	chlorellavorus
Zotu788	Bacteria	Firmicutes	Clostridia	Eubacteriales	Eubacteriaceae	Eubacterium	eligens
Zotu789	Bacteria	Firmicutes	Clostridia	Eubacteriales	Lachnospiraceae	Lachnoclostridium	fissicatena
Zotu790	Bacteria	Firmicutes	Clostridia	Eubacteriales	Lachnospiraceae	Roseburia	faecis
Zotu791	Bacteria	Firmicutes	Clostridia	Eubacteriales	Oscillospiraceae	Faecalibacterium	prausnitzii
Zotu792	Bacteria	Firmicutes	Clostridia	Eubacteriales	Oscillospiraceae	Ruminococcus	bromii
Zotu793	Bacteria	Firmicutes	Clostridia	Eubacteriales	Oscillospiraceae	Oscillibacter	ruminantium
Zotu794	Bacteria	Firmicutes	Clostridia	Eubacteriales	Oscillospiraceae	Faecalibacterium	prausnitzii
Zotu795	Bacteria	Firmicutes	Clostridia	Eubacteriales	Lachnospiraceae	Coprococcus	eutactus
Zotu796	Bacteria	Firmicutes	Clostridia	Eubacteriales	Oscillospiraceae	Oscillibacter	ruminantium
Zotu797	Bacteria	Firmicutes	Clostridia	Eubacteriales	Lachnospiraceae	Coprococcus	eutactus
Zotu798	Bacteria	Firmicutes	Clostridia	Eubacteriales	Eubacteriaceae	Eubacterium	desmolans
Zotu799	Bacteria	Bacteroidetes	Bacteroidia	Bacteroidales	Bacteroidaceae	Bacteroides	barnesiae
Zotu800	Bacteria	Firmicutes	Clostridia	Eubacteriales	Oscillospiraceae	Oscillibacter	ruminantium
Zotu801	Bacteria	Firmicutes	Clostridia	Eubacteriales	Oscillospiraceae	Pseudoflavonifractor	capillosus
Zotu802	Bacteria	Firmicutes	Clostridia	Eubacteriales	Ruminococcaceae	Candidatus Soleaferrea	massiliensis
Zotu803	Bacteria	Firmicutes	Clostridia	Eubacteriales	Lachnospiraceae	Dorea	formicigenerans
Zotu804	Bacteria	Bacteroidetes	Bacteroidia	Bacteroidales	Bacteroidaceae	Bacteroides	nordii
Zotu805	Bacteria	Actinobacteria	Coriobacteriia	Eggerthellales	Eggerthellaceae	Adlercreutzia	equolifaciens
Zotu806	Bacteria	Bacteroidetes	Bacteroidia	Bacteroidales	Prevotellaceae	Prevotella	stercorea
Zotu807	Bacteria	Bacteroidetes	Bacteroidia	Bacteroidales	Prevotellaceae	Prevotella	copri
Zotu808	Bacteria	Bacteroidetes	Bacteroidia	Bacteroidales	Bacteroidaceae	Bacteroides	intestinalis
Zotu809	Bacteria	Firmicutes	Clostridia	Eubacteriales	Lachnospiraceae	Lachnospira	pectinoschiza
Zotu810	Bacteria	Firmicutes	Clostridia	Eubacteriales	Eubacteriaceae	Eubacterium	rectale
Zotu811	Bacteria	Firmicutes	Clostridia	Eubacteriales	Oscillospiraceae	Oscillospira	guilliermondii
Zotu812	Bacteria	Bacteroidetes	Bacteroidia	Bacteroidales	Barnesiellaceae	Barnesiella	intestinihominis
Zotu813	Bacteria	Firmicutes	Clostridia	Eubacteriales	Oscillospiraceae	Ruminiclostridium	leptum
Zotu814	Bacteria	Firmicutes	Clostridia	Eubacteriales	Eubacteriales	Intestinimonas	butyriciproducens
Zotu815	Bacteria	Bacteroidetes	Bacteroidia	Bacteroidales	Prevotellaceae	Alloprevotella	tannerae
Zotu816	Bacteria	Bacteroidetes	Bacteroidia	Bacteroidales	Bacteroidaceae	Bacteroides	uniformis
Zotu817	Bacteria	Firmicutes	Clostridia	Eubacteriales	Lachnospiraceae	Blautia	producta
Zotu818	Bacteria	Firmicutes	Clostridia	Eubacteriales	Clostridiaceae	Lactonifactor	longoviformis
Zotu819	Bacteria	Firmicutes	Clostridia	Eubacteriales	Oscillospiraceae	Anaerobacterium	chartisolvens
Zotu820	Bacteria	Firmicutes	Clostridia	Eubacteriales	Eubacteriales	Intestinimonas	butyriciproducens
Zotu821	Bacteria	Firmicutes	Clostridia	Eubacteriales	Clostridiaceae	Lutispora	thermophila
Zotu822	Bacteria	Bacteroidetes	Bacteroidia	Bacteroidales	Bacteroidaceae	Bacteroides	acidifaciens
Zotu823	Bacteria	Proteobacteria	Gammaproteobacteria	Pasteurellales	Pasteurellaceae	Haemophilus	parainfluenzae
Zotu824	Bacteria	Firmicutes	Clostridia	Eubacteriales	Lachnospiraceae	Parasporobacterium	paucivorans
Zotu825	Bacteria	Firmicutes	Clostridia	Eubacteriales	Lachnospiraceae	Dorea	massiliensis
Zotu826	Bacteria	Firmicutes	Clostridia	Eubacteriales	Gracilibacteraceae	Gracilibacter	thermotolerans
Zotu827	Bacteria	Tenericutes	Mollicutes	Entomoplasmatales	Spiroplasmataceae	Spiroplasma	velocicrescens
Zotu828	Bacteria	Firmicutes	Clostridia	Eubacteriales	Lachnospiraceae	Lachnoclostridium	xylanolyticum
Zotu829	Bacteria	Bacteroidetes	Bacteroidia	Bacteroidales	Prevotellaceae	Paraprevotella	clara
Zotu830	Bacteria	Firmicutes	Clostridia	Eubacteriales	Lachnospiraceae	Dorea	massiliensis
Zotu831	Bacteria	Firmicutes	Tissierellia	Tissierellales	Peptoniphilaceae	Gallicola	barnesae
Zotu832	Bacteria	Bacteroidetes	Bacteroidia	Bacteroidales	Barnesiellaceae	Barnesiella	intestinihominis
Zotu833	Bacteria	Firmicutes	Clostridia	Eubacteriales	Ruminococcaceae	Candidatus Soleaferrea	massiliensis
Zotu834	Bacteria	Firmicutes	Clostridia	Eubacteriales	Peptococcaceae	Peptococcus	niger
Zotu835	Bacteria	Firmicutes	Negativicutes	Selenomonadales	Selenomonadaceae	Mitsuokella	multacida
Zotu836	Bacteria	Firmicutes	Clostridia	Eubacteriales	Oscillospiraceae	Ruminiclostridium	straminisolvens
Zotu837	Bacteria	Firmicutes	Bacilli	Lactobacillales	Streptococcaceae	Streptococcus	uberis
Zotu838	Bacteria	Bacteroidetes	Bacteroidia	Bacteroidales	Bacteroidaceae	Bacteroides	vulgatus
Zotu839	Bacteria	Firmicutes	Clostridia	Eubacteriales	Lachnospiraceae	Anaerostipes	caccae
Zotu840	Bacteria	Bacteroidetes	Bacteroidia	Bacteroidales	Prevotellaceae	Prevotella	copri
Zotu841	Bacteria	Firmicutes	Bacilli	Lactobacillales	Lactobacillaceae	Lactobacillus	rogosae
Zotu842	Bacteria	Firmicutes	Clostridia	Eubacteriales	Clostridiaceae	Clostridium	sporogenes
Zotu843	Bacteria	Firmicutes	Clostridia	Eubacteriales	Oscillospiraceae	Ruminiclostridium	leptum
Zotu844	Bacteria	Firmicutes	Clostridia	Eubacteriales	Lachnospiraceae	Tyzzerella	neopropionicum
Zotu845	Bacteria	Firmicutes	Clostridia	Eubacteriales	Eubacteriaceae	Eubacterium	rectale
Zotu846	Bacteria	Firmicutes	Clostridia	Eubacteriales	Clostridiaceae	Clostridium	bowmanii
Zotu847	Bacteria	Firmicutes	Clostridia	Eubacteriales	Lachnospiraceae	Roseburia	faecis
Zotu848	Bacteria	Firmicutes	Clostridia	Eubacteriales	Eubacteriaceae	Eubacterium	ruminantium
Zotu849	Bacteria	Bacteroidetes	Bacteroidia	Bacteroidales	Bacteroidaceae	Bacteroides	vulgatus
Zotu850	Bacteria	Firmicutes	Clostridia	Eubacteriales	Oscillospiraceae	Ruminococcus	bromii
Zotu851	Bacteria	Bacteroidetes	Bacteroidia	Bacteroidales	Prevotellaceae	Paraprevotella	clara
Zotu852	Bacteria	Firmicutes	Clostridia	Eubacteriales	Lachnospiraceae	Blautia	producta
Zotu853	Bacteria	Firmicutes	Clostridia	Eubacteriales	Oscillospiraceae	Faecalibacterium	prausnitzii
Zotu854	Bacteria	Firmicutes	Clostridia	Eubacteriales	Lachnospiraceae	Oribacterium	sinus
Zotu855	Bacteria	Bacteroidetes	Bacteroidia	Bacteroidales	Bacteroidaceae	Bacteroides	eggerthii
Zotu856	Bacteria	Firmicutes	Clostridia	Eubacteriales	Vallitaleaceae	Vallitalea	pronyensis
Zotu857	Bacteria	Firmicutes	Clostridia	Eubacteriales	Oscillospiraceae	Ruminiclostridium	leptum
Zotu858	Bacteria	Firmicutes	Clostridia	Eubacteriales	Clostridiaceae	Lutispora	thermophila
Zotu859	Bacteria	Firmicutes	Clostridia	Eubacteriales	Oscillospiraceae	Ruminiclostridium	viride
Zotu860	Bacteria	Firmicutes	Clostridia	Eubacteriales	Peptococcaceae	Peptococcus	niger
Zotu861	Bacteria	Bacteroidetes	Bacteroidia	Bacteroidales	Bacteroidaceae	Bacteroides	uniformis
Zotu862	Bacteria	Bacteroidetes	Bacteroidia	Bacteroidales	Bacteroidaceae	Bacteroides	dorei
Zotu863	Bacteria	Verrucomicrobia	Opitutae	Puniceicoccales	Puniceicoccaceae	Cerasicoccus	arenae
Zotu864	Bacteria	Firmicutes	Clostridia	Eubacteriales	Oscillospiraceae	Ruminiclostridium	leptum
Zotu865	Bacteria	Proteobacteria	Deltaproteobacteria	Desulfovibrionales	Desulfomicrobiaceae	Desulfomicrobium	norvegicum
Zotu866	Bacteria	Firmicutes	Clostridia	Eubacteriales	Oscillospiraceae	Ruminococcus	bromii
Zotu867	Bacteria	Firmicutes	Clostridia	Eubacteriales	Eubacteriaceae	Eubacterium	ramulus
Zotu868	Bacteria	Bacteroidetes	Bacteroidia	Bacteroidales	Bacteroidaceae	Bacteroides	uniformis
Zotu869	Bacteria	Firmicutes	Clostridia	Eubacteriales	Eubacteriaceae	Eubacterium	desmolans
Zotu870	Bacteria	Bacteroidetes	Bacteroidia	Bacteroidales	Prevotellaceae	Prevotella	disiens
Zotu871	Bacteria	Actinobacteria	Actinomycetia	Micrococcales	Micrococcaceae	Rothia	mucilaginosa
Zotu872	Bacteria	Firmicutes	Clostridia	Eubacteriales	Eubacteriaceae	Eubacterium	coprostanoligenes
Zotu873	Bacteria	Firmicutes	Clostridia	Eubacteriales	Lachnospiraceae	Lachnoclostridium	bolteae
Zotu874	Bacteria	Bacteroidetes	Bacteroidia	Bacteroidales	Bacteroidaceae	Bacteroides	acidifaciens
Zotu875	Bacteria	Bacteroidetes	Bacteroidia	Bacteroidales	Bacteroidaceae	Bacteroides	uniformis
Zotu876	Bacteria	Firmicutes	Clostridia	Eubacteriales	Lachnospiraceae	Blautia	obeum
Zotu877	Bacteria	Firmicutes	Clostridia	Eubacteriales	Oscillospiraceae	Faecalibacterium	prausnitzii
Zotu878	Bacteria	Firmicutes	Clostridia	Eubacteriales	Eubacteriaceae	Eubacterium	hallii
Zotu879	Bacteria	Firmicutes	Clostridia	Eubacteriales	Clostridiaceae	Clostridium	aminobutyricum
Zotu880	Bacteria	Proteobacteria	Deltaproteobacteria	Desulfovibrionales	Desulfovibrionaceae	Bilophila	wadsworthia
Zotu881	Bacteria	Firmicutes	Clostridia	Eubacteriales	Lachnospiraceae	Lachnoclostridium	fimetarium
Zotu882	Bacteria	Firmicutes	Clostridia	Eubacteriales	Lachnospiraceae	Coprococcus	catus
Zotu883	Bacteria	Cyanobacteria	Cyanobacteria	Oscillatoriales	Oscillatoriaceae	Lyngbya	aestuarii
Zotu884	Bacteria	Firmicutes	Clostridia	Eubacteriales	Lachnospiraceae	Coprococcus	eutactus
Zotu885	Bacteria	Firmicutes	Clostridia	Eubacteriales	Oscillospiraceae	Ruminiclostridium	cellobioparum
Zotu886	Bacteria	Firmicutes	Clostridia	Eubacteriales	Oscillospiraceae	Ruminococcus	albus
Zotu887	Bacteria	Firmicutes	Clostridia	Eubacteriales	Clostridiaceae	Clostridium	aminobutyricum
Zotu888	Bacteria	Firmicutes	Clostridia	Eubacteriales	Oscillospiraceae	Ruminiclostridium	siraeum
Zotu889	Bacteria	Tenericutes	Mollicutes	Entomoplasmatales	Spiroplasmataceae	Spiroplasma	culicicola
Zotu890	Bacteria	Firmicutes	Erysipelotrichia	Erysipelotrichales	Erysipelotrichaceae	Bulleidia	extructa
Zotu891	Bacteria	Firmicutes	Clostridia	Eubacteriales	Eubacteriales	Intestinimonas	butyriciproducens
Zotu892	Bacteria	Firmicutes	Clostridia	Eubacteriales	Oscillospiraceae	Ruminiclostridium	siraeum
Zotu893	Bacteria	Firmicutes	Clostridia	Eubacteriales	Oscillospiraceae	Ruminococcus	flavefaciens
Zotu894	Bacteria	Fusobacteria	Fusobacteriia	Fusobacteriales	Fusobacteriaceae	Fusobacterium	nucleatum
Zotu895	Bacteria	Bacteroidetes	Bacteroidia	Bacteroidales	Prevotellaceae	Prevotella	copri
Zotu896	Bacteria	Firmicutes	Clostridia	Eubacteriales	Lachnospiraceae	Lachnoclostridium	saccharolyticum
Zotu897	Bacteria	Firmicutes	Clostridia	Eubacteriales	Lachnospiraceae	Lachnoclostridium	symbiosum
Zotu898	Bacteria	Firmicutes	Clostridia	Eubacteriales	Lachnospiraceae	Tyzzerella	colinum
Zotu899	Bacteria	Bacteroidetes	Bacteroidia	Bacteroidales	Prevotellaceae	Prevotella	stercorea
Zotu900	Bacteria	Actinobacteria	Coriobacteriia	Eggerthellales	Eggerthellaceae	Eggerthella	lenta
Zotu901	Bacteria	Firmicutes	Clostridia	Eubacteriales	Eubacteriaceae	Eubacterium	desmolans
Zotu902	Bacteria	Firmicutes	Clostridia	Eubacteriales	Oscillospiraceae	Faecalibacterium	prausnitzii
Zotu903	Bacteria	Firmicutes	Clostridia	Eubacteriales	Clostridiaceae	Clostridium	metallolevans
Zotu904	Bacteria	Firmicutes	Clostridia	Eubacteriales	Oscillospiraceae	Ruminococcus	flavefaciens
Zotu905	Bacteria	Firmicutes	Clostridia	Eubacteriales	Oscillospiraceae	Anaerotruncus	colihominis
Zotu906	Bacteria	Firmicutes	Clostridia	Eubacteriales	Lachnospiraceae	Lachnoclostridium	saccharolyticum
Zotu907	Bacteria	Firmicutes	Clostridia	Eubacteriales	Lachnospiraceae	Anaerostipes	hadrus
Zotu908	Bacteria	Firmicutes	Erysipelotrichia	Erysipelotrichales	Erysipelotrichaceae	Bulleidia	extructa
Zotu909	Bacteria	Bacteroidetes	Bacteroidia	Bacteroidales	Odoribacteraceae	Butyricimonas	virosa
Zotu910	Bacteria	Firmicutes	Clostridia	Eubacteriales	Oscillospiraceae	Ruminococcus	lactaris
Zotu911	Bacteria	Firmicutes	Clostridia	Eubacteriales	Vallitaleaceae	Vallitalea	pronyensis
Zotu912	Bacteria	Firmicutes	Clostridia	Eubacteriales	Oscillospiraceae	Ruminococcus	flavefaciens
Zotu913	Bacteria	Firmicutes	Clostridia	Eubacteriales	Oscillospiraceae	Ruminiclostridium	methylpentosum
Zotu914	Bacteria	Firmicutes	Clostridia	Eubacteriales	Lachnospiraceae	Lachnoclostridium	saccharolyticum
Zotu915	Bacteria	Firmicutes	Clostridia	Eubacteriales	Lachnospiraceae	Dorea	formicigenerans
Zotu916	Bacteria	Firmicutes	Clostridia	Eubacteriales	Oscillospiraceae	Faecalibacterium	prausnitzii
Zotu917	Bacteria	Firmicutes	Clostridia	Eubacteriales	Eubacteriales	Intestinimonas	butyriciproducens
Zotu918	Bacteria	Firmicutes	Negativicutes	Veillonellales	Veillonellaceae	Veillonella	dentocariosa
Zotu919	Bacteria	Firmicutes	Bacilli	Lactobacillales	Aerococcaceae	Abiotrophia	defectiva
Zotu920	Bacteria	Bacteroidetes	Bacteroidia	Bacteroidales	Bacteroidaceae	Bacteroides	acidifaciens
Zotu921	Bacteria	Firmicutes	Clostridia	Eubacteriales	Oscillospiraceae	Anaerobacterium	chartisolvens
Zotu922	Bacteria	Fusobacteria	Fusobacteriia	Fusobacteriales	Fusobacteriaceae	Fusobacterium	nucleatum
Zotu923	Bacteria	Bacteroidetes	Bacteroidia	Bacteroidales	Odoribacteraceae	Butyricimonas	virosa
Zotu924	Bacteria	Firmicutes	Clostridia	Eubacteriales	Ruminococcaceae	Candidatus Soleaferrea	massiliensis
Zotu925	Bacteria	Firmicutes	Clostridia	Eubacteriales	Lachnospiraceae	Blautia	producta
Zotu926	Bacteria	Actinobacteria	Coriobacteriia	Coriobacteriales	Atopobiaceae	Olsenella	uli
Zotu927	Bacteria	Firmicutes	Clostridia	Eubacteriales	Ruminococcaceae	Candidatus Soleaferrea	massiliensis
Zotu928	Bacteria	Firmicutes	Clostridia	Eubacteriales	Lachnospiraceae	Anaerostipes	caccae
Zotu929	Bacteria	Firmicutes	Clostridia	Eubacteriales	Clostridiaceae	Lactonifactor	longoviformis
Zotu930	Bacteria	Bacteroidetes	Bacteroidia	Bacteroidales	Odoribacteraceae	Butyricimonas	virosa
Zotu931	Bacteria	Firmicutes	Bacilli	Lactobacillales	Lactobacillaceae	Lactobacillus	zeae
Zotu932	Bacteria	Bacteroidetes	Bacteroidia	Bacteroidales	Porphyromonadaceae	Porphyromonas	catoniae
Zotu933	Bacteria	Firmicutes	Clostridia	Eubacteriales	Lachnospiraceae	Lachnoclostridium	scindens
Zotu934	Bacteria	Firmicutes	Erysipelotrichia	Erysipelotrichales	Erysipelotrichaceae	Holdemania	filiformis
Zotu935	Bacteria	Bacteroidetes	Bacteroidia	Bacteroidales	Bacteroidaceae	Bacteroides	uniformis
Zotu936	Bacteria	Firmicutes	Clostridia	Eubacteriales	Lachnospiraceae	Lachnoclostridium	fimetarium
Zotu937	Bacteria	Bacteroidetes	Bacteroidia	Bacteroidales	Bacteroidaceae	Bacteroides	uniformis
Zotu938	Bacteria	Firmicutes	Clostridia	Eubacteriales	Oscillospiraceae	Faecalibacterium	prausnitzii
Zotu939	Bacteria	Bacteroidetes	Bacteroidia	Bacteroidales	Bacteroidaceae	Bacteroides	acidifaciens
Zotu940	Bacteria	Proteobacteria	Deltaproteobacteria	Desulfovibrionales	Desulfovibrionaceae	Desulfovibrio	oxamicus
Zotu941	Bacteria	Bacteroidetes	Bacteroidia	Bacteroidales	Prevotellaceae	Prevotella	corporis
Zotu942	Bacteria	Firmicutes	Erysipelotrichia	Erysipelotrichales	Erysipelotrichaceae	Candidatus Stoquefichus	massiliensis
Zotu943	Bacteria	Actinobacteria	Actinomycetia	Actinomycetales	Actinomycetaceae	Varibaculum	cambriense
Zotu944	Bacteria	Bacteroidetes	Bacteroidia	Bacteroidales	Odoribacteraceae	Butyricimonas	synergistica
Zotu945	Bacteria	Firmicutes	Clostridia	Eubacteriales	Eubacteriales	Intestinimonas	butyriciproducens
Zotu946	Bacteria	Firmicutes	Clostridia	Eubacteriales	Oscillospiraceae	Ruminiclostridium	[eubacterium]_siraeum
Zotu947	Bacteria	Firmicutes	Clostridia	Eubacteriales	Lachnospiraceae	Blautia	producta
Zotu948	Bacteria	Proteobacteria	Deltaproteobacteria	Desulfovibrionales	Desulfovibrionaceae	Bilophila	wadsworthia
Zotu949	Bacteria	Firmicutes	Clostridia	Eubacteriales	Oscillospiraceae	Faecalibacterium	prausnitzii
Zotu950	Bacteria	Bacteroidetes	Bacteroidia	Bacteroidales	Bacteroidaceae	Bacteroides	coprocola
Zotu951	Bacteria	Firmicutes	Clostridia	Eubacteriales	Ruminococcaceae	Gemmiger	formicilis
Zotu952	Bacteria	Firmicutes	Clostridia	Eubacteriales	Eubacteriales Family Xiii. Incertae Sedis	Anaerovorax	odorimutans
Zotu953	Bacteria	Firmicutes	Clostridia	Eubacteriales	Clostridiaceae	Clostridium	mesophilum
Zotu954	Bacteria	Firmicutes	Clostridia	Eubacteriales	Eubacteriaceae	Eubacterium	rectale
Zotu955	Bacteria	Firmicutes	Clostridia	Eubacteriales	Peptostreptococcaceae	Filifactor	villosus
Zotu956	Bacteria	Tenericutes	Mollicutes	Anaeroplasmatales	Anaeroplasmataceae	Asteroleplasma	anaerobium
Zotu957	Bacteria	Firmicutes	Clostridia	Eubacteriales	Oscillospiraceae	Ruminococcus	faecis
Zotu958	Bacteria	Firmicutes	Clostridia	Eubacteriales	Oscillospiraceae	Ruminococcus	bromii
Zotu959	Bacteria	Firmicutes	Clostridia	Eubacteriales	Oscillospiraceae	Ruminococcus	flavefaciens
Zotu960	Bacteria	Firmicutes	Bacilli	Lactobacillales	Streptococcaceae	Streptococcus	sanguinis
Zotu961	Bacteria	Firmicutes	Clostridia	Eubacteriales	Lachnospiraceae	Anaerosporobacter	mobilis
Zotu962	Bacteria	Firmicutes	Clostridia	Eubacteriales	Lachnospiraceae	Blautia	faecis
Zotu963	Bacteria	Firmicutes	Clostridia	Eubacteriales	Lachnospiraceae	Dorea	formicigenerans
Zotu964	Bacteria	Firmicutes	Clostridia	Natranaerobiales	Natranaerobiaceae	Natranaerobius	thermophilus
Zotu965	Bacteria	Firmicutes	Clostridia	Eubacteriales	Ruminococcaceae	Candidatus Soleaferrea	massiliensis
Zotu966	Bacteria	Firmicutes	Clostridia	Eubacteriales	Lachnospiraceae	Roseburia	faecis
Zotu967	Bacteria	Firmicutes	Erysipelotrichia	Erysipelotrichales	Erysipelotrichaceae	Faecalitalea	cylindroides
Zotu968	Bacteria	Bacteroidetes	Bacteroidia	Bacteroidales	Bacteroidaceae	Bacteroides	vulgatus
Zotu969	Bacteria	Bacteroidetes	Bacteroidia	Bacteroidales	Prevotellaceae	Prevotella	stercorea
Zotu970	Bacteria	Bacteroidetes	Bacteroidia	Bacteroidales	Bacteroidaceae	Bacteroides	acidifaciens
Zotu971	Bacteria	Firmicutes	Clostridia	Eubacteriales	Oscillospiraceae	Ruminiclostridium	cellobioparum
Zotu972	Bacteria	Firmicutes	Clostridia	Eubacteriales	Eubacteriales	Intestinimonas	butyriciproducens
Zotu973	Bacteria	Firmicutes	Clostridia	Eubacteriales	Lachnospiraceae	Coprococcus	catus
Zotu974	Bacteria	Firmicutes	Clostridia	Eubacteriales	Oscillospiraceae	Oscillospira	guilliermondii
Zotu975	Bacteria	Bacteroidetes	Bacteroidia	Bacteroidales	Odoribacteraceae	Butyricimonas	virosa
Zotu976	Bacteria	Firmicutes	Clostridia	Eubacteriales	Eubacteriaceae	Eubacterium	ventriosum
Zotu977	Bacteria	Firmicutes	Clostridia	Eubacteriales	Ruminococcaceae	Gemmiger	formicilis
Zotu978	Bacteria	Bacteroidetes	Bacteroidia	Bacteroidales	Prevotellaceae	Prevotella	copri
Zotu979	Bacteria	Bacteroidetes	Bacteroidia	Bacteroidales	Bacteroidaceae	Bacteroides	vulgatus
Zotu980	Bacteria	Firmicutes	Clostridia	Eubacteriales	Oscillospiraceae	Ruminococcus	flavefaciens
Zotu981	Bacteria	Firmicutes	Clostridia	Eubacteriales	Clostridiaceae	Clostridium	paraputrificum
Zotu982	Bacteria	Firmicutes	Clostridia	Eubacteriales	Oscillospiraceae	Subdoligranulum	variabile
Zotu983	Bacteria	Firmicutes	Negativicutes	Veillonellales	Veillonellaceae	Negativicoccus	succinicivorans
Zotu984	Bacteria	Firmicutes	Clostridia	Eubacteriales	Oscillospiraceae	Ruminococcus	albus
Zotu985	Bacteria	Firmicutes	Clostridia	Eubacteriales	Lachnospiraceae	Blautia	torques
Zotu986	Bacteria	Firmicutes	Clostridia	Eubacteriales	Vallitaleaceae	Vallitalea	guaymasensis
Zotu987	Bacteria	Proteobacteria	Deltaproteobacteria	Desulfovibrionales	Desulfovibrionaceae	Desulfovibrio	desulfuricans
Zotu988	Bacteria	Firmicutes	Clostridia	Eubacteriales	Oscillospiraceae	Anaerotruncus	colihominis
Zotu989	Bacteria	Firmicutes	Clostridia	Eubacteriales	Oscillospiraceae	Subdoligranulum	variabile
Zotu990	Bacteria	Tenericutes	Mollicutes	Entomoplasmatales	Spiroplasmataceae	Spiroplasma	velocicrescens
Zotu991	Bacteria	Firmicutes	Clostridia	Eubacteriales	Oscillospiraceae	Faecalibacterium	prausnitzii
Zotu992	Bacteria	Proteobacteria	Betaproteobacteria	Neisseriales	Neisseriaceae	Eikenella	corrodens
Zotu993	Bacteria	Firmicutes	Clostridia	Eubacteriales	Clostridiaceae	Clostridium	aminobutyricum
Zotu994	Bacteria	Firmicutes	Clostridia	Eubacteriales	Christensenellaceae	Christensenella	minuta
Zotu995	Bacteria	Firmicutes	Clostridia	Eubacteriales	Lachnospiraceae	Coprococcus	eutactus
Zotu996	Bacteria	Bacteroidetes	Bacteroidia	Bacteroidales	Bacteroidaceae	Bacteroides	intestinalis
Zotu997	Bacteria	Bacteroidetes	Bacteroidia	Bacteroidales	Bacteroidaceae	Bacteroides	uniformis
Zotu998	Bacteria	Firmicutes	Clostridia	Eubacteriales	Lachnospiraceae	Lachnoclostridium	jejuense
Zotu999	Bacteria	Firmicutes	Clostridia	Eubacteriales	Lachnospiraceae	Dorea	massiliensis
Zotu1000	Bacteria	Tenericutes	Mollicutes	Entomoplasmatales	Spiroplasmataceae	Spiroplasma	velocicrescens
Zotu1001	Bacteria	Bacteroidetes	Bacteroidia	Bacteroidales	Prevotellaceae	Prevotella	oris
Zotu1002	Bacteria	Firmicutes	Clostridia	Eubacteriales	Oscillospiraceae	Sporobacter	termitidis
Zotu1003	Bacteria	Bacteroidetes	Bacteroidia	Bacteroidales	Bacteroidaceae	Bacteroides	uniformis
Zotu1004	Bacteria	Firmicutes	Clostridia	Eubacteriales	Oscillospiraceae	Faecalibacterium	prausnitzii
Zotu1005	Bacteria	Firmicutes	Clostridia	Eubacteriales	Lachnospiraceae	Blautia	gnavus
Zotu1006	Bacteria	Bacteroidetes	Bacteroidia	Bacteroidales	Prevotellaceae	Prevotella	stercorea
Zotu1007	Bacteria	Bacteroidetes	Bacteroidia	Bacteroidales	Bacteroidaceae	Bacteroides	caccae
Zotu1008	Bacteria	Bacteroidetes	Bacteroidia	Bacteroidales	Porphyromonadaceae	Porphyromonas	endodontalis
Zotu1009	Bacteria	Firmicutes	Clostridia	Eubacteriales	Lachnospiraceae	Tyzzerella	nexile
Zotu1010	Bacteria	Firmicutes	Clostridia	Eubacteriales	Eubacteriaceae	Eubacterium	pyruvativorans
Zotu1011	Bacteria	Firmicutes	Clostridia	Eubacteriales	Oscillospiraceae	Ruminiclostridium	sufflavum
Zotu1012	Bacteria	Firmicutes	Clostridia	Eubacteriales	Oscillospiraceae	Anaerotruncus	colihominis
Zotu1013	Bacteria	Firmicutes	Clostridia	Eubacteriales	Oscillospiraceae	Ruminiclostridium	[eubacterium]_siraeum
Zotu1014	Bacteria	Firmicutes	Clostridia	Eubacteriales	Oscillospiraceae	Ruminococcus	albus
Zotu1015	Bacteria	Firmicutes	Clostridia	Eubacteriales	Eubacteriaceae	Eubacterium	rectale
Zotu1016	Bacteria	Firmicutes	Clostridia	Eubacteriales	Lachnospiraceae	Dorea	massiliensis
Zotu1017	Bacteria	Proteobacteria	Betaproteobacteria	Burkholderiales	Oxalobacteraceae	Oxalobacter	formigenes
Zotu1018	Bacteria	Bacteroidetes	Bacteroidia	Bacteroidales	Barnesiellaceae	Barnesiella	intestinihominis
Zotu1019	Bacteria	Firmicutes	Clostridia	Eubacteriales	Lachnospiraceae	Lachnoclostridium	hathewayi
Zotu1020	Bacteria	Bacteroidetes	Bacteroidia	Bacteroidales	Prevotellaceae	Prevotella	buccalis
Zotu1021	Bacteria	Firmicutes	Negativicutes	Veillonellales	Veillonellaceae	Dialister	micraerophilus
Zotu1022	Bacteria	Firmicutes	Clostridia	Eubacteriales	Lachnospiraceae	Anaerostipes	caccae
Zotu1023	Bacteria	Actinobacteria	Coriobacteriia	Eggerthellales	Eggerthellaceae	Denitrobacterium	detoxificans
Zotu1024	Bacteria	Firmicutes	Clostridia	Eubacteriales	Oscillospiraceae	Faecalibacterium	prausnitzii
Zotu1025	Bacteria	Proteobacteria	Gammaproteobacteria	Pseudomonadales	Pseudomonadaceae	Pseudomonas	trivialis
Zotu1026	Bacteria	Firmicutes	Clostridia	Eubacteriales	Ruminococcaceae	Candidatus Soleaferrea	massiliensis
Zotu1027	Bacteria	Firmicutes	Clostridia	Eubacteriales	Oscillospiraceae	Ruminococcus	flavefaciens
Zotu1028	Bacteria	Firmicutes	Clostridia	Eubacteriales	Oscillospiraceae	Subdoligranulum	variabile
Zotu1029	Bacteria	Firmicutes	Clostridia	Eubacteriales	Lachnospiraceae	Blautia	producta
Zotu1030	Bacteria	Tenericutes	Mollicutes	Entomoplasmatales	Spiroplasmataceae	Spiroplasma	sabaudiense
Zotu1031	Bacteria	Bacteroidetes	Bacteroidia	Bacteroidales	Bacteroidaceae	Bacteroides	uniformis
Zotu1032	Bacteria	Proteobacteria	Gammaproteobacteria	Enterobacterales	Enterobacteriaceae	Shigella	flexneri
Zotu1033	Bacteria	Firmicutes	Clostridia	Eubacteriales	Oscillospiraceae	Oscillospira	guilliermondii
Zotu1034	Bacteria	Firmicutes	Clostridia	Eubacteriales	Lachnospiraceae	Lachnoclostridium	hathewayi
Zotu1035	Bacteria	Firmicutes	Clostridia	Eubacteriales	Eubacteriaceae	Eubacterium	rectale
Zotu1036	Bacteria	Firmicutes	Erysipelotrichia	Erysipelotrichales	Erysipelotrichaceae	Erysipelatoclostridium	innocuum
Zotu1037	Bacteria	Firmicutes	Clostridia	Eubacteriales	Lachnospiraceae	Dorea	massiliensis
Zotu1038	Bacteria	Bacteroidetes	Bacteroidia	Bacteroidales	Odoribacteraceae	Butyricimonas	virosa
Zotu1039	Bacteria	Actinobacteria	Coriobacteriia	Coriobacteriales	Coriobacteriaceae	Senegalimassilia	anaerobia
Zotu1040	Bacteria	Firmicutes	Clostridia	Eubacteriales	Lachnospiraceae	Lachnoclostridium	saccharolyticum
Zotu1041	Bacteria	Firmicutes	Clostridia	Eubacteriales	Lachnospiraceae	Lachnoclostridium	jejuense
Zotu1042	Bacteria	Firmicutes	Clostridia	Eubacteriales	Oscillospiraceae	Oscillibacter	ruminantium
Zotu1043	Bacteria	Firmicutes	Clostridia	Eubacteriales	Lachnospiraceae	Anaerostipes	hadrus
Zotu1044	Bacteria	Bacteroidetes	Bacteroidia	Bacteroidales	Prevotellaceae	Prevotella	baroniae
Zotu1045	Bacteria	Firmicutes	Clostridia	Eubacteriales	Oscillospiraceae	Faecalibacterium	prausnitzii
Zotu1046	Bacteria	Firmicutes	Clostridia	Eubacteriales	Oscillospiraceae	Ruminococcus	flavefaciens
Zotu1047	Bacteria	Firmicutes	Clostridia	Eubacteriales	Oscillospiraceae	Ruminiclostridium	straminisolvens
Zotu1048	Bacteria	Bacteroidetes	Bacteroidia	Bacteroidales	Prevotellaceae	Prevotella	copri
Zotu1049	Bacteria	Bacteroidetes	Bacteroidia	Bacteroidales	Bacteroidaceae	Bacteroides	salyersiae
Zotu1050	Bacteria	Bacteroidetes	Bacteroidia	Bacteroidales	Bacteroidaceae	Bacteroides	intestinalis
Zotu1051	Bacteria	Firmicutes	Clostridia	Eubacteriales	Eubacteriaceae	Eubacterium	ruminantium
Zotu1052	Bacteria	Firmicutes	Clostridia	Eubacteriales	Clostridiaceae	Clostridium	tetanomorphum
Zotu1053	Bacteria	Bacteroidetes	Bacteroidia	Bacteroidales	Bacteroidaceae	Bacteroides	nordii
Zotu1054	Bacteria	Bacteroidetes	Bacteroidia	Bacteroidales	Tannerellaceae	Parabacteroides	merdae
Zotu1055	Bacteria	Bacteroidetes	Bacteroidia	Bacteroidales	Bacteroidaceae	Bacteroides	salyersiae
Zotu1056	Bacteria	Bacteroidetes	Bacteroidia	Bacteroidales	Tannerellaceae	Parabacteroides	distasonis
Zotu1057	Bacteria	Bacteroidetes	Bacteroidia	Bacteroidales	Odoribacteraceae	Butyricimonas	virosa
Zotu1058	Bacteria	Firmicutes	Clostridia	Eubacteriales	Vallitaleaceae	Vallitalea	pronyensis
Zotu1059	Bacteria	Proteobacteria	Betaproteobacteria	Burkholderiales	Alcaligenaceae	Achromobacter	xylosoxidans
Zotu1060	Bacteria	Firmicutes	Tissierellia	Tissierellales	Peptoniphilaceae	Anaerococcus	hydrogenalis
Zotu1061	Bacteria	Bacteroidetes	Bacteroidia	Bacteroidales	Rikenellaceae	Alistipes	indistinctus
Zotu1062	Bacteria	Firmicutes	Clostridia	Eubacteriales	Oscillospiraceae	Sporobacter	termitidis
Zotu1063	Bacteria	Bacteroidetes	Bacteroidia	Bacteroidales	Prevotellaceae	Prevotella	copri
Zotu1064	Bacteria	Firmicutes	Clostridia	Eubacteriales	Lachnospiraceae	Lachnoclostridium	aldenense
Zotu1065	Bacteria	Firmicutes	Clostridia	Eubacteriales	Lachnospiraceae	Roseburia	faecis
Zotu1066	Bacteria	Firmicutes	Clostridia	Eubacteriales	Clostridiaceae	Lutispora	thermophila
Zotu1067	Bacteria	Bacteroidetes	Bacteroidia	Bacteroidales	Bacteroidaceae	Bacteroides	dorei
Zotu1068	Bacteria	Firmicutes	Clostridia	Eubacteriales	Lachnospiraceae	Lachnoclostridium	hathewayi
Zotu1069	Bacteria	Bacteroidetes	Bacteroidia	Bacteroidales	Prevotellaceae	Prevotella	timonensis
Zotu1070	Bacteria	Firmicutes	Clostridia	Eubacteriales	Oscillospiraceae	Ruminiclostridium	leptum
Zotu1071	Bacteria	Firmicutes	Clostridia	Eubacteriales	Oscillospiraceae	Faecalibacterium	prausnitzii
Zotu1072	Bacteria	Firmicutes	Clostridia	Eubacteriales	Oscillospiraceae	Flavonifractor	orbiscindens
Zotu1073	Bacteria	Bacteroidetes	Bacteroidia	Bacteroidales	Prevotellaceae	Prevotella	paludivivens
Zotu1074	Bacteria	Firmicutes	Clostridia	Eubacteriales	Lachnospiraceae	Anaerostipes	caccae
Zotu1075	Bacteria	Firmicutes	Clostridia	Eubacteriales	Oscillospiraceae	Ruminococcus	bromii
Zotu1076	Bacteria	Bacteroidetes	Bacteroidia	Bacteroidales	Prevotellaceae	Paraprevotella	clara
Zotu1077	Bacteria	Firmicutes	Clostridia	Eubacteriales	Eubacteriaceae	Eubacterium	hallii
Zotu1078	Bacteria	Firmicutes	Clostridia	Eubacteriales	Oscillospiraceae	Anaerobacterium	chartisolvens
Zotu1079	Bacteria	Bacteroidetes	Bacteroidia	Bacteroidales	Prevotellaceae	Prevotella	copri
Zotu1080	Bacteria	Bacteroidetes	Bacteroidia	Bacteroidales	Odoribacteraceae	Butyricimonas	virosa
Zotu1081	Bacteria	Firmicutes	Clostridia	Eubacteriales	Lachnospiraceae	Lachnoclostridium	sphenoides
Zotu1082	Bacteria	Firmicutes	Bacilli	Bacillales	Bacillales	Trigonala	elaeagnus
Zotu1083	Bacteria	Firmicutes	Clostridia	Eubacteriales	Oscillospiraceae	Faecalibacterium	prausnitzii
Zotu1084	Bacteria	Firmicutes	Clostridia	Eubacteriales	Eubacteriales	Intestinimonas	butyriciproducens
Zotu1085	Bacteria	Firmicutes	Clostridia	Eubacteriales	Oscillospiraceae	Ruminococcus	bromii
Zotu1086	Bacteria	Firmicutes	Clostridia	Eubacteriales	Eubacteriales	Intestinimonas	butyriciproducens
Zotu1087	Bacteria	Firmicutes	Clostridia	Eubacteriales	Oscillospiraceae	Ruminiclostridium	termitidis
Zotu1088	Bacteria	Bacteroidetes	Bacteroidia	Bacteroidales	Prevotellaceae	Prevotella	copri
Zotu1089	Bacteria	Firmicutes	Clostridia	Eubacteriales	Oscillospiraceae	Ruminococcus	flavefaciens
Zotu1090	Bacteria	Firmicutes	Clostridia	Eubacteriales	Lachnospiraceae	Roseburia	faecis
Zotu1091	Bacteria	Firmicutes	Clostridia	Eubacteriales	Lachnospiraceae	Lachnoclostridium	symbiosum
Zotu1092	Bacteria	Firmicutes	Bacilli	Lactobacillales	Lactobacillaceae	Lactobacillus	ruminis
Zotu1093	Bacteria	Bacteroidetes	Bacteroidia	Bacteroidales	Bacteroidaceae	Bacteroides	finegoldii
Zotu1094	Bacteria	Firmicutes	Clostridia	Eubacteriales	Oscillospiraceae	Ruminiclostridium	siraeum
Zotu1095	Bacteria	Firmicutes	Clostridia	Eubacteriales	Oscillospiraceae	Anaerobacterium	chartisolvens
Zotu1096	Bacteria	Firmicutes	Clostridia	Eubacteriales	Oscillospiraceae	Pseudoflavonifractor	capillosus
Zotu1097	Bacteria	Proteobacteria	Deltaproteobacteria	Desulfovibrionales	Desulfovibrionaceae	Desulfovibrio	fairfieldensis
Zotu1098	Bacteria	Firmicutes	Clostridia	Eubacteriales	Oscillospiraceae	Sporobacter	termitidis
Zotu1099	Bacteria	Firmicutes	Clostridia	Eubacteriales	Gracilibacteraceae	Gracilibacter	thermotolerans
Zotu1100	Bacteria	Firmicutes	Clostridia	Eubacteriales	Oscillospiraceae	Anaerofilum	agile
Zotu1101	Bacteria	Firmicutes	Clostridia	Eubacteriales	Oscillospiraceae	Ruminiclostridium	papyrosolvens
Zotu1102	Bacteria	Firmicutes	Clostridia	Eubacteriales	Lachnospiraceae	Lachnoclostridium	indolis
Zotu1103	Bacteria	Bacteroidetes	Bacteroidia	Bacteroidales	Bacteroidaceae	Bacteroides	coprocola
Zotu1104	Bacteria	Firmicutes	Clostridia	Eubacteriales	Oscillospiraceae	Sporobacter	termitidis
Zotu1105	Bacteria	Firmicutes	Clostridia	Eubacteriales	Oscillospiraceae	Subdoligranulum	variabile
Zotu1106	Bacteria	Firmicutes	Clostridia	Eubacteriales	Oscillospiraceae	Papillibacter	cinnamivorans
Zotu1107	Bacteria	Firmicutes	Clostridia	Eubacteriales	Eubacteriaceae	Eubacterium	hallii
Zotu1108	Bacteria	Proteobacteria	Betaproteobacteria	Burkholderiales	Comamonadaceae	Comamonas	kerstersii
Zotu1109	Bacteria	Bacteroidetes	Bacteroidia	Bacteroidales	Bacteroidaceae	Bacteroides	intestinalis
Zotu1110	Bacteria	Proteobacteria	Alphaproteobacteria	Kopriimonadales	Kopriimonadaceae	Kopriimonas	byunsanensis
Zotu1111	Bacteria	Firmicutes	Clostridia	Eubacteriales	Eubacteriaceae	Eubacterium	ventriosum
Zotu1112	Bacteria	Firmicutes	Clostridia	Eubacteriales	Oscillospiraceae	Ruminococcus	flavefaciens
Zotu1113	Bacteria	Bacteroidetes	Bacteroidia	Bacteroidales	Bacteroidaceae	Bacteroides	uniformis
Zotu1114	Bacteria	Bacteroidetes	Bacteroidia	Bacteroidales	Prevotellaceae	Prevotella	stercorea
Zotu1115	Bacteria	Firmicutes	Clostridia	Eubacteriales	Lachnospiraceae	Lachnoclostridium	saccharolyticum
Zotu1116	Bacteria	Proteobacteria	Deltaproteobacteria	Desulfovibrionales	Desulfovibrionaceae	Desulfovibrio	piger
Zotu1117	Bacteria	Firmicutes	Erysipelotrichia	Erysipelotrichales	Erysipelotrichaceae	Candidatus Stoquefichus	massiliensis
Zotu1118	Bacteria	Actinobacteria	Actinomycetia	Bifidobacteriales	Bifidobacteriaceae	Gardnerella	vaginalis
Zotu1119	Bacteria	Bacteroidetes	Bacteroidia	Bacteroidales	Prevotellaceae	Prevotella	copri
Zotu1120	Bacteria	Bacteroidetes	Bacteroidia	Bacteroidales	Bacteroidaceae	Bacteroides	uniformis
Zotu1121	Bacteria	Firmicutes	Negativicutes	Veillonellales	Veillonellaceae	Veillonella	parvula
Zotu1122	Bacteria	Bacteroidetes	Bacteroidia	Bacteroidales	Odoribacteraceae	Butyricimonas	virosa
Zotu1123	Bacteria	Firmicutes	Tissierellia	Tissierellales	Peptoniphilaceae	Anaerococcus	tetradius
Zotu1124	Bacteria	Firmicutes	Clostridia	Eubacteriales	Lachnospiraceae	Lachnoclostridium	saccharolyticum
Zotu1125	Bacteria	Proteobacteria	Alphaproteobacteria	Kopriimonadales	Kopriimonadaceae	Kopriimonas	byunsanensis
Zotu1126	Bacteria	Firmicutes	Clostridia	Eubacteriales	Oscillospiraceae	Ruminiclostridium	josui
Zotu1127	Bacteria	Bacteroidetes	Bacteroidia	Bacteroidales	Bacteroidaceae	Bacteroides	uniformis
Zotu1128	Bacteria	Firmicutes	Clostridia	Eubacteriales	Eubacteriales	Intestinimonas	butyriciproducens
Zotu1129	Bacteria	Bacteroidetes	Bacteroidia	Bacteroidales	Odoribacteraceae	Butyricimonas	virosa
Zotu1130	Bacteria	Bacteroidetes	Bacteroidia	Bacteroidales	Prevotellaceae	Prevotella	stercorea
Zotu1131	Bacteria	Bacteroidetes	Bacteroidia	Bacteroidales	Bacteroidaceae	Bacteroides	coprocola
Zotu1132	Bacteria	Firmicutes	Clostridia	Eubacteriales	Eubacteriaceae	Eubacterium	ventriosum
Zotu1133	Bacteria	Firmicutes	Bacilli	Lactobacillales	Lactobacillaceae	Lactobacillus	ruminis
Zotu1134	Bacteria	Bacteroidetes	Bacteroidia	Bacteroidales	Barnesiellaceae	Barnesiella	intestinihominis
Zotu1135	Bacteria	Firmicutes	Clostridia	Eubacteriales	Lachnospiraceae	Dorea	massiliensis
Zotu1136	Bacteria	Firmicutes	Clostridia	Eubacteriales	Lachnospiraceae	Roseburia	hominis
Zotu1137	Bacteria	Firmicutes	Clostridia	Eubacteriales	Oscillospiraceae	Ruminococcus	albus
